# Supplementary material for: Gene flow mediates the role of sex chromosome meiotic drive during complex speciation
Source: eLife. 2018 Dec 13;7:e35468. doi: 10.7554/eLife.35468 (PMC6292695; doi:10.7554/eLife.35468)
Supplement: Figure 1—source data 1. [file elife-35468-fig1-data1.txt]

setup.date	test.male	total.F	total.M	sex.ratio	total.N
5.13	1	57	55	0.508928571	112
5.13	2	56	48	0.538461538	104
5.13	3	57	58	0.495652174	115
5.13	4	0	0	NA	0
5.13	5	0	0	NA	0
5.13	6	64	47	0.576576577	111
5.13	7	0	0	NA	0
5.13	8	50	55	0.476190476	105
5.13	9	45	61	0.424528302	106
5.13	10	26	32	0.448275862	58
6.19	1	108	115	0.484304933	223
6.19	2	55	42	0.567010309	97
6.19	3	111	114	0.493333333	225
6.19	4	39	47	0.453488372	86
6.19	5	47	55	0.460784314	102
6.19	6	6	12	0.333333333	18
6.19	7	103	118	0.466063348	221
6.19	8	0	0	NA	0
6.19	9	0	0	NA	0
6.19	10	11	18	0.379310345	29
4.7	1	46	62	0.425925926	108
4.7	2	48	61	0.440366972	109
4.7	3	69	77	0.47260274	146
4.7	4	63	89	0.414473684	152
4.7	5	91	112	0.448275862	203
4.7	6	119	132	0.474103586	251
4.7	7	101	105	0.490291262	206
4.7	8	117	127	0.479508197	244
4.7	9	122	122	0.5	244
4.7	10	29	58	0.333333333	87
8.9	1	136	100	0.573839662	236
8.9	2	122	134	0.474708171	256
8.9	3	68	80	0.456375839	148
8.9	4	116	144	0.444444444	260
8.9	5	46	52	0.464646465	98
8.9	6	70	80	0.463576159	150
8.9	7	101	110	0.476415094	211
8.9	8	53	67	0.438016529	120
8.9	9	2	10	0.153846154	12
8.9	10	127	118	0.516260163	245
