# Supplementary material for: Gene flow mediates the role of sex chromosome meiotic drive during complex speciation
Source: eLife. 2018 Dec 13;7:e35468. doi: 10.7554/eLife.35468 (PMC6292695; doi:10.7554/eLife.35468)
Supplement: Figure 1—source data 2. [file elife-35468-fig1-data2.txt]

ID	N	sr
285	IU_1_175_1	0	NA
286	IU_1_175_1	0	NA
287	IU_1_175_1	0	NA
288	IU_1_175_1	0	NA
289	IU_1_175_1	0	NA
290	IU_1_175_1	0	NA
291	IU_1_175_1	0	NA
292	IU_1_175_1	0	NA
293	IU_1_175_1	0	NA
294	IU_1_175_1	0	NA
370	IU_1_175_11	0	NA
371	IU_1_175_11	0	NA
372	IU_1_175_11	0	NA
373	IU_1_175_11	0	NA
374	IU_1_175_11	0	NA
375	IU_1_175_11	0	NA
376	IU_1_175_11	0	NA
377	IU_1_175_11	0	NA
378	IU_1_175_11	0	NA
379	IU_1_175_11	0	NA
380	IU_1_175_11	0	NA
381	IU_1_175_11	0	NA
382	IU_1_175_11	0	NA
383	IU_1_175_11	0	NA
384	IU_1_175_11	0	NA
385	IU_1_175_11	0	NA
386	IU_1_175_11	0	NA
387	IU_1_175_11	0	NA
388	IU_1_175_11	0	NA
389	IU_1_175_12	0	NA
390	IU_1_175_12	0	NA
391	IU_1_175_12	0	NA
392	IU_1_175_12	0	NA
393	IU_1_175_12	0	NA
394	IU_1_175_12	0	NA
395	IU_1_175_12	0	NA
396	IU_1_175_12	0	NA
397	IU_1_175_12	0	NA
398	IU_1_175_13	0	NA
399	IU_1_175_13	0	NA
400	IU_1_175_13	0	NA
401	IU_1_175_13	0	NA
402	IU_1_175_13	0	NA
403	IU_1_175_13	0	NA
404	IU_1_175_13	0	NA
405	IU_1_175_13	0	NA
406	IU_1_175_13	0	NA
407	IU_1_175_13	0	NA
408	IU_1_175_14	0	NA
409	IU_1_175_14	0	NA
410	IU_1_175_14	0	NA
411	IU_1_175_14	0	NA
412	IU_1_175_14	0	NA
413	IU_1_175_14	0	NA
414	IU_1_175_14	0	NA
415	IU_1_175_14	0	NA
416	IU_1_175_14	0	NA
417	IU_1_175_14	0	NA
418	IU_1_175_15	7	0.571428571
419	IU_1_175_15	0	NA
420	IU_1_175_15	0	NA
421	IU_1_175_15	0	NA
422	IU_1_175_15	0	NA
423	IU_1_175_15	0	NA
424	IU_1_175_15	47	0.531914894
425	IU_1_175_15	0	NA
426	IU_1_175_15	0	NA
427	IU_1_175_15	3	0.333333333
428	IU_1_175_15	59	0.457627119
429	IU_1_175_15	0	NA
430	IU_1_175_15	6	0.333333333
431	IU_1_175_15	13	0.461538462
432	IU_1_175_15	0	NA
433	IU_1_175_15	2	0
434	IU_1_175_15	3	0.333333333
435	IU_1_175_15	7	0.285714286
436	IU_1_175_15	1	1
437	IU_1_175_15	0	NA
438	IU_1_175_15	2	0
439	IU_1_175_15	0	NA
440	IU_1_175_15	2	0
441	IU_1_175_15	0	NA
442	IU_1_175_15	0	NA
443	IU_1_175_15	0	NA
444	IU_1_175_15	0	NA
445	IU_1_175_15	0	NA
446	IU_1_175_16	0	NA
447	IU_1_175_16	0	NA
448	IU_1_175_16	0	NA
449	IU_1_175_16	0	NA
450	IU_1_175_16	0	NA
451	IU_1_175_16	0	NA
452	IU_1_175_16	0	NA
453	IU_1_175_16	0	NA
454	IU_1_175_17	0	NA
455	IU_1_175_17	0	NA
456	IU_1_175_17	0	NA
457	IU_1_175_17	0	NA
458	IU_1_175_17	0	NA
459	IU_1_175_17	0	NA
460	IU_1_175_17	0	NA
461	IU_1_175_17	0	NA
462	IU_1_175_17	0	NA
463	IU_1_175_17	0	NA
464	IU_1_175_17	0	NA
465	IU_1_175_17	0	NA
466	IU_1_175_17	0	NA
467	IU_1_175_17	0	NA
468	IU_1_175_17	0	NA
469	IU_1_175_17	0	NA
470	IU_1_175_17	0	NA
471	IU_1_175_17	0	NA
472	IU_1_175_17	0	NA
473	IU_1_175_18	0	NA
474	IU_1_175_18	0	NA
475	IU_1_175_18	0	NA
476	IU_1_175_18	0	NA
477	IU_1_175_18	0	NA
478	IU_1_175_18	0	NA
479	IU_1_175_18	0	NA
480	IU_1_175_18	0	NA
481	IU_1_175_18	0	NA
482	IU_1_175_18	0	NA
483	IU_1_175_18	0	NA
484	IU_1_175_18	0	NA
485	IU_1_175_18	0	NA
486	IU_1_175_18	0	NA
487	IU_1_175_18	0	NA
488	IU_1_175_18	0	NA
489	IU_1_175_18	0	NA
490	IU_1_175_18	0	NA
491	IU_1_175_18	0	NA
492	IU_1_175_18	0	NA
493	IU_1_175_19	113	0.486725664
494	IU_1_175_19	94	0.585106383
495	IU_1_175_19	78	0.397435897
496	IU_1_175_19	119	0.386554622
497	IU_1_175_19	85	0.423529412
498	IU_1_175_19	0	NA
499	IU_1_175_19	148	0.506756757
500	IU_1_175_19	0	NA
501	IU_1_175_20	0	NA
502	IU_1_175_20	0	NA
503	IU_1_175_20	0	NA
504	IU_1_175_20	0	NA
505	IU_1_175_20	0	NA
506	IU_1_175_20	0	NA
507	IU_1_175_20	0	NA
508	IU_1_175_20	0	NA
509	IU_1_175_20	0	NA
510	IU_1_175_20	0	NA
511	IU_1_175_20	0	NA
512	IU_1_175_20	0	NA
513	IU_1_175_20	0	NA
514	IU_1_175_20	0	NA
515	IU_1_175_20	0	NA
516	IU_1_175_20	0	NA
517	IU_1_175_20	0	NA
518	IU_1_175_20	0	NA
1282	IU_1_175_20	0	NA
1283	IU_1_175_20	0	NA
1284	IU_1_175_20	0	NA
1285	IU_1_175_20	0	NA
1286	IU_1_175_20	0	NA
1287	IU_1_175_20	0	NA
1288	IU_1_175_20	0	NA
1289	IU_1_175_20	0	NA
1290	IU_1_175_20	0	NA
1291	IU_1_175_20	0	NA
519	IU_1_175_21	0	NA
520	IU_1_175_21	0	NA
521	IU_1_175_21	0	NA
522	IU_1_175_21	0	NA
523	IU_1_175_21	0	NA
524	IU_1_175_21	0	NA
525	IU_1_175_21	7	0.142857143
526	IU_1_175_21	0	NA
527	IU_1_175_21	0	NA
528	IU_1_175_21	0	NA
529	IU_1_175_22	0	NA
530	IU_1_175_22	0	NA
531	IU_1_175_22	0	NA
532	IU_1_175_22	0	NA
533	IU_1_175_22	0	NA
534	IU_1_175_22	0	NA
535	IU_1_175_22	0	NA
536	IU_1_175_22	0	NA
537	IU_1_175_22	0	NA
538	IU_1_175_22	0	NA
539	IU_1_175_22	0	NA
540	IU_1_175_22	0	NA
541	IU_1_175_22	0	NA
542	IU_1_175_22	0	NA
543	IU_1_175_22	0	NA
544	IU_1_175_22	0	NA
545	IU_1_175_22	4	0
546	IU_1_175_22	0	NA
547	IU_1_175_22	1	1
548	IU_1_175_22	0	NA
549	IU_1_175_23	0	NA
550	IU_1_175_23	0	NA
551	IU_1_175_23	0	NA
552	IU_1_175_23	0	NA
553	IU_1_175_23	0	NA
554	IU_1_175_23	0	NA
555	IU_1_175_23	0	NA
556	IU_1_175_23	0	NA
557	IU_1_175_23	0	NA
558	IU_1_175_23	0	NA
559	IU_1_175_24	0	NA
560	IU_1_175_24	0	NA
561	IU_1_175_24	0	NA
562	IU_1_175_24	0	NA
563	IU_1_175_24	0	NA
564	IU_1_175_24	0	NA
565	IU_1_175_24	0	NA
566	IU_1_175_24	0	NA
567	IU_1_175_24	0	NA
568	IU_1_175_24	0	NA
569	IU_1_175_25	0	NA
570	IU_1_175_25	0	NA
571	IU_1_175_25	0	NA
572	IU_1_175_25	0	NA
573	IU_1_175_25	0	NA
574	IU_1_175_25	0	NA
575	IU_1_175_25	0	NA
576	IU_1_175_25	0	NA
577	IU_1_175_25	0	NA
578	IU_1_175_25	0	NA
295	IU_1_175_3	0	NA
296	IU_1_175_3	0	NA
297	IU_1_175_3	0	NA
298	IU_1_175_3	0	NA
299	IU_1_175_3	0	NA
300	IU_1_175_3	0	NA
301	IU_1_175_3	0	NA
302	IU_1_175_3	6	0.5
303	IU_1_175_3	0	NA
304	IU_1_175_3	0	NA
305	IU_1_175_3	0	NA
306	IU_1_175_3	0	NA
307	IU_1_175_3	0	NA
308	IU_1_175_3	0	NA
309	IU_1_175_3	0	NA
310	IU_1_175_4	0	NA
311	IU_1_175_4	0	NA
312	IU_1_175_4	16	0.4375
313	IU_1_175_4	0	NA
314	IU_1_175_4	0	NA
315	IU_1_175_4	0	NA
316	IU_1_175_4	0	NA
317	IU_1_175_4	0	NA
318	IU_1_175_4	0	NA
319	IU_1_175_4	0	NA
320	IU_1_175_5	0	NA
321	IU_1_175_5	0	NA
322	IU_1_175_5	0	NA
323	IU_1_175_5	0	NA
324	IU_1_175_5	0	NA
325	IU_1_175_5	0	NA
326	IU_1_175_5	0	NA
327	IU_1_175_5	0	NA
328	IU_1_175_5	0	NA
329	IU_1_175_5	0	NA
330	IU_1_175_6	0	NA
331	IU_1_175_6	0	NA
332	IU_1_175_6	0	NA
333	IU_1_175_6	0	NA
334	IU_1_175_6	0	NA
335	IU_1_175_6	0	NA
336	IU_1_175_6	0	NA
337	IU_1_175_6	0	NA
338	IU_1_175_6	0	NA
339	IU_1_175_6	0	NA
340	IU_1_175_8	0	NA
341	IU_1_175_8	0	NA
342	IU_1_175_8	0	NA
343	IU_1_175_8	0	NA
344	IU_1_175_8	0	NA
345	IU_1_175_8	0	NA
346	IU_1_175_8	0	NA
347	IU_1_175_8	0	NA
348	IU_1_175_8	0	NA
349	IU_1_175_8	6	0.333333333
350	IU_1_175_9	0	NA
351	IU_1_175_9	0	NA
352	IU_1_175_9	0	NA
353	IU_1_175_9	0	NA
354	IU_1_175_9	0	NA
355	IU_1_175_9	0	NA
356	IU_1_175_9	0	NA
357	IU_1_175_9	0	NA
358	IU_1_175_9	0	NA
359	IU_1_175_9	0	NA
360	IU_1_175_9	0	NA
361	IU_1_175_9	0	NA
362	IU_1_175_9	0	NA
363	IU_1_175_9	0	NA
364	IU_1_175_9	0	NA
365	IU_1_175_9	0	NA
366	IU_1_175_9	0	NA
367	IU_1_175_9	0	NA
368	IU_1_175_9	0	NA
369	IU_1_175_9	0	NA
21	IU_1_377_1	143	0.461538462
22	IU_1_377_1	152	0.473684211
23	IU_1_377_1	135	0.385185185
24	IU_1_377_1	99	0.484848485
25	IU_1_377_1	103	0.446601942
26	IU_1_377_1	121	0.47107438
27	IU_1_377_1	111	0.405405405
28	IU_1_377_1	141	0.425531915
29	IU_1_377_1	147	0.360544218
30	IU_1_377_1	125	0.496
47	IU_1_377_10	63	0.571428571
48	IU_1_377_10	125	0.392
49	IU_1_377_10	46	0.391304348
50	IU_1_377_10	78	0.384615385
51	IU_1_377_10	47	0.489361702
52	IU_1_377_10	46	0.5
53	IU_1_377_10	0	NA
54	IU_1_377_10	73	0.465753425
55	IU_1_377_10	121	0.41322314
56	IU_1_377_10	0	NA
57	IU_1_377_10	118	0.466101695
58	IU_1_377_10	127	0.401574803
59	IU_1_377_10	222	0.459459459
60	IU_1_377_10	93	0.52688172
61	IU_1_377_10	0	NA
62	IU_1_377_11	0	NA
63	IU_1_377_11	0	NA
64	IU_1_377_11	0	NA
65	IU_1_377_11	0	NA
66	IU_1_377_11	0	NA
67	IU_1_377_11	0	NA
68	IU_1_377_11	0	NA
69	IU_1_377_11	44	0.431818182
70	IU_1_377_11	3	0.333333333
71	IU_1_377_11	0	NA
72	IU_1_377_11	0	NA
73	IU_1_377_11	0	NA
74	IU_1_377_11	4	0.5
75	IU_1_377_11	0	NA
76	IU_1_377_11	0	NA
77	IU_1_377_11	0	NA
78	IU_1_377_11	48	0.333333333
79	IU_1_377_11	0	NA
80	IU_1_377_11	8	0.25
81	IU_1_377_11	1	1
82	IU_1_377_11	3	0.333333333
83	IU_1_377_12	29	0.310344828
84	IU_1_377_12	89	0.393258427
85	IU_1_377_12	35	0.428571429
86	IU_1_377_12	39	0.435897436
87	IU_1_377_12	145	0.475862069
88	IU_1_377_12	0	NA
89	IU_1_377_12	17	0.411764706
90	IU_1_377_12	48	0.4375
91	IU_1_377_12	165	0.460606061
92	IU_1_377_12	89	0.494382022
93	IU_1_377_12	10	0.7
94	IU_1_377_12	59	0.389830508
95	IU_1_377_12	17	0.294117647
96	IU_1_377_12	150	0.386666667
97	IU_1_377_12	84	0.392857143
98	IU_1_377_13	129	0.403100775
99	IU_1_377_13	122	0.319672131
100	IU_1_377_13	123	0.300813008
101	IU_1_377_13	44	0.409090909
102	IU_1_377_13	131	0.358778626
103	IU_1_377_13	60	0.333333333
104	IU_1_377_13	85	0.4
105	IU_1_377_13	62	0.403225806
106	IU_1_377_13	119	0.403361345
107	IU_1_377_13	92	0.402173913
108	IU_1_377_13	0	NA
109	IU_1_377_13	0	NA
110	IU_1_377_13	0	NA
111	IU_1_377_13	0	NA
112	IU_1_377_13	2	1
113	IU_1_377_13	0	NA
114	IU_1_377_13	0	NA
115	IU_1_377_13	0	NA
116	IU_1_377_13	0	NA
117	IU_1_377_13	0	NA
138	IU_1_377_13	74	0.445945946
139	IU_1_377_13	56	0.428571429
140	IU_1_377_13	0	NA
141	IU_1_377_13	162	0.425925926
142	IU_1_377_13	26	0.307692308
143	IU_1_377_13	12	0.333333333
144	IU_1_377_13	154	0.415584416
145	IU_1_377_13	0	NA
146	IU_1_377_13	75	0.56
147	IU_1_377_13	0	NA
118	IU_1_377_14	49	0.530612245
119	IU_1_377_14	56	0.446428571
120	IU_1_377_14	19	0.473684211
121	IU_1_377_14	0	NA
122	IU_1_377_14	86	0.38372093
123	IU_1_377_14	74	0.405405405
124	IU_1_377_14	72	0.305555556
125	IU_1_377_14	131	0.34351145
126	IU_1_377_14	49	0.367346939
127	IU_1_377_14	58	0.465517241
128	IU_1_377_14	98	0.265306122
129	IU_1_377_14	63	0.428571429
130	IU_1_377_14	131	0.450381679
131	IU_1_377_14	152	0.368421053
132	IU_1_377_14	0	NA
133	IU_1_377_14	88	0.397727273
134	IU_1_377_14	64	0.4375
135	IU_1_377_14	89	0.337078652
136	IU_1_377_14	132	0.575757576
137	IU_1_377_14	60	0.316666667
148	IU_1_377_14	76	0.513157895
149	IU_1_377_14	130	0.484615385
150	IU_1_377_14	0	NA
151	IU_1_377_14	182	0.412087912
152	IU_1_377_14	23	0.347826087
153	IU_1_377_14	145	0.4
154	IU_1_377_14	63	0.412698413
155	IU_1_377_14	150	0.466666667
156	IU_1_377_15	48	0.4375
157	IU_1_377_15	115	0.495652174
158	IU_1_377_15	75	0.56
159	IU_1_377_15	98	0.5
160	IU_1_377_15	126	0.523809524
161	IU_1_377_15	178	0.483146067
162	IU_1_377_15	92	0.52173913
163	IU_1_377_15	194	0.520618557
164	IU_1_377_15	54	0.5
165	IU_1_377_15	147	0.43537415
166	IU_1_377_15	64	0.59375
167	IU_1_377_15	37	0.459459459
168	IU_1_377_15	105	0.466666667
169	IU_1_377_15	0	NA
170	IU_1_377_15	52	0.480769231
171	IU_1_377_15	55	0.509090909
172	IU_1_377_15	60	0.516666667
173	IU_1_377_15	0	NA
174	IU_1_377_15	0	NA
175	IU_1_377_15	52	0.557692308
176	IU_1_377_16	84	0.428571429
177	IU_1_377_16	0	NA
178	IU_1_377_16	50	0.38
179	IU_1_377_16	0	NA
180	IU_1_377_16	46	0.456521739
181	IU_1_377_16	20	0.15
182	IU_1_377_16	14	0.285714286
183	IU_1_377_16	60	0.416666667
184	IU_1_377_16	0	NA
185	IU_1_377_16	69	0.507246377
186	IU_1_377_17	0	NA
187	IU_1_377_17	43	0.348837209
188	IU_1_377_17	131	0.41221374
189	IU_1_377_17	31	0.387096774
190	IU_1_377_17	102	0.382352941
191	IU_1_377_17	2	0.5
192	IU_1_377_17	63	0.571428571
193	IU_1_377_17	84	0.5
194	IU_1_377_17	22	0.454545455
195	IU_1_377_17	23	0.347826087
196	IU_1_377_17	52	0.442307692
197	IU_1_377_17	0	NA
198	IU_1_377_17	49	0.326530612
199	IU_1_377_17	23	0.47826087
200	IU_1_377_17	65	0.230769231
201	IU_1_377_17	53	0.396226415
202	IU_1_377_17	47	0.404255319
203	IU_1_377_17	70	0.371428571
204	IU_1_377_17	63	0.412698413
205	IU_1_377_17	5	0.6
206	IU_1_377_18	80	0.4
207	IU_1_377_18	71	0.338028169
208	IU_1_377_18	39	0.307692308
209	IU_1_377_18	64	0.515625
210	IU_1_377_18	44	0.454545455
211	IU_1_377_18	11	0.363636364
212	IU_1_377_18	105	0.380952381
213	IU_1_377_18	56	0.375
214	IU_1_377_18	31	0.548387097
215	IU_1_377_18	74	0.391891892
216	IU_1_377_19	17	0.294117647
217	IU_1_377_19	5	0.2
218	IU_1_377_19	19	0.526315789
219	IU_1_377_19	14	0.571428571
220	IU_1_377_19	12	0.583333333
221	IU_1_377_19	41	0.365853659
222	IU_1_377_19	42	0.357142857
223	IU_1_377_19	23	0.304347826
224	IU_1_377_19	7	0.428571429
225	IU_1_377_19	10	0.3
1	IU_1_377_2	3	0.666666667
2	IU_1_377_2	0	NA
3	IU_1_377_2	0	NA
4	IU_1_377_2	81	0.407407407
5	IU_1_377_2	13	0.615384615
6	IU_1_377_2	0	NA
7	IU_1_377_2	3	0.333333333
8	IU_1_377_2	8	0.25
9	IU_1_377_2	6	0.333333333
10	IU_1_377_2	3	0.666666667
1182	IU_1_377_2	6	0.5
1183	IU_1_377_2	7	0.571428571
1184	IU_1_377_2	5	0.8
1185	IU_1_377_2	0	NA
1186	IU_1_377_2	0	NA
1187	IU_1_377_2	4	0.5
1188	IU_1_377_2	0	NA
1189	IU_1_377_2	14	0.214285714
1190	IU_1_377_2	0	NA
1191	IU_1_377_2	0	NA
226	IU_1_377_20	0	NA
227	IU_1_377_20	0	NA
228	IU_1_377_20	0	NA
229	IU_1_377_20	0	NA
230	IU_1_377_20	0	NA
231	IU_1_377_20	0	NA
232	IU_1_377_20	0	NA
233	IU_1_377_20	0	NA
234	IU_1_377_20	0	NA
235	IU_1_377_20	0	NA
236	IU_1_377_20	0	NA
237	IU_1_377_20	0	NA
238	IU_1_377_20	0	NA
239	IU_1_377_20	1	1
240	IU_1_377_20	1	1
241	IU_1_377_20	0	NA
242	IU_1_377_20	3	0.333333333
243	IU_1_377_21	0	NA
244	IU_1_377_21	9	0.444444444
245	IU_1_377_21	6	0.333333333
246	IU_1_377_21	0	NA
247	IU_1_377_21	9	0.444444444
248	IU_1_377_21	9	0.444444444
249	IU_1_377_21	0	NA
250	IU_1_377_21	0	NA
251	IU_1_377_21	0	NA
252	IU_1_377_21	0	NA
253	IU_1_377_22	63	0.46031746
254	IU_1_377_22	122	0.475409836
255	IU_1_377_22	70	0.542857143
256	IU_1_377_22	94	0.372340426
257	IU_1_377_22	80	0.5125
258	IU_1_377_22	129	0.356589147
259	IU_1_377_22	181	0.475138122
260	IU_1_377_22	80	0.4375
261	IU_1_377_22	133	0.353383459
1262	IU_1_377_22	145	0.489655172
1263	IU_1_377_22	77	0.467532468
1264	IU_1_377_22	91	0.516483516
1265	IU_1_377_22	67	0.47761194
1266	IU_1_377_22	154	0.525974026
1267	IU_1_377_22	165	0.515151515
1268	IU_1_377_22	160	0.40625
1269	IU_1_377_22	122	0.491803279
1270	IU_1_377_22	61	0.475409836
1271	IU_1_377_22	73	0.260273973
1272	IU_1_377_22	78	0.5
1273	IU_1_377_22	154	0.422077922
1274	IU_1_377_22	0	NA
1275	IU_1_377_22	99	0.515151515
1276	IU_1_377_22	124	0.411290323
1277	IU_1_377_22	139	0.561151079
1278	IU_1_377_22	160	0.53125
1279	IU_1_377_22	157	0.522292994
1280	IU_1_377_22	103	0.466019417
1281	IU_1_377_22	133	0.503759398
262	IU_1_377_23	0	NA
263	IU_1_377_23	127	0.480314961
264	IU_1_377_23	62	0.419354839
265	IU_1_377_23	0	NA
266	IU_1_377_23	47	0.510638298
267	IU_1_377_23	33	0.454545455
268	IU_1_377_23	56	0.375
269	IU_1_377_23	59	0.389830508
280	IU_1_377_23	95	0.431578947
281	IU_1_377_23	43	0.651162791
282	IU_1_377_23	39	0.384615385
283	IU_1_377_23	140	0.357142857
284	IU_1_377_23	27	0.481481481
270	IU_1_377_24	0	NA
271	IU_1_377_24	113	0.424778761
272	IU_1_377_24	22	0.318181818
273	IU_1_377_24	98	0.418367347
274	IU_1_377_24	119	0.378151261
275	IU_1_377_24	106	0.424528302
276	IU_1_377_24	34	0.441176471
277	IU_1_377_24	10	0.7
278	IU_1_377_24	131	0.473282443
279	IU_1_377_24	0	NA
11	IU_1_377_5	7	0.571428571
12	IU_1_377_5	119	0.495798319
13	IU_1_377_5	40	0.625
14	IU_1_377_5	0	NA
15	IU_1_377_5	118	0.415254237
16	IU_1_377_5	59	0.372881356
17	IU_1_377_5	134	0.432835821
18	IU_1_377_5	0	NA
19	IU_1_377_5	0	NA
20	IU_1_377_5	0	NA
1192	IU_1_377_5	154	0.422077922
1193	IU_1_377_5	134	0.462686567
1194	IU_1_377_5	142	0.549295775
1195	IU_1_377_5	186	0.532258065
1196	IU_1_377_5	112	0.419642857
1197	IU_1_377_5	132	0.507575758
1198	IU_1_377_5	147	0.503401361
1199	IU_1_377_5	72	0.5
1200	IU_1_377_5	179	0.497206704
1201	IU_1_377_5	173	0.485549133
1202	IU_1_377_5	138	0.420289855
1203	IU_1_377_5	129	0.534883721
1204	IU_1_377_5	34	0.470588235
1205	IU_1_377_5	112	0.410714286
1206	IU_1_377_5	97	0.402061856
1207	IU_1_377_5	106	0.490566038
1208	IU_1_377_5	60	0.433333333
1209	IU_1_377_5	81	0.456790123
1210	IU_1_377_5	64	0.5625
1211	IU_1_377_5	79	0.481012658
31	IU_1_377_6	176	0.511363636
32	IU_1_377_6	129	0.441860465
33	IU_1_377_6	198	0.388888889
34	IU_1_377_6	185	0.416216216
35	IU_1_377_6	0	NA
36	IU_1_377_6	162	0.462962963
37	IU_1_377_6	79	0.430379747
38	IU_1_377_6	0	NA
1232	IU_1_377_6	109	0.376146789
1233	IU_1_377_6	69	0.492753623
1234	IU_1_377_6	47	0.425531915
1235	IU_1_377_6	101	0.504950495
1236	IU_1_377_6	85	0.376470588
1237	IU_1_377_6	83	0.409638554
1238	IU_1_377_6	112	0.491071429
1239	IU_1_377_6	92	0.489130435
1240	IU_1_377_6	90	0.4
1241	IU_1_377_6	72	0.569444444
39	IU_1_377_7	0	NA
40	IU_1_377_7	63	0.507936508
41	IU_1_377_7	0	NA
42	IU_1_377_7	0	NA
43	IU_1_377_7	0	NA
44	IU_1_377_7	0	NA
45	IU_1_377_7	0	NA
46	IU_1_377_7	0	NA
1222	IU_1_377_7	0	NA
1223	IU_1_377_7	4	0.5
1224	IU_1_377_7	100	0.47
1225	IU_1_377_7	82	0.56097561
1226	IU_1_377_7	0	NA
1227	IU_1_377_7	123	0.455284553
1228	IU_1_377_7	0	NA
1229	IU_1_377_7	131	0.488549618
1230	IU_1_377_7	0	NA
1231	IU_1_377_7	0	NA
1212	IU_1_377_8	77	0.415584416
1213	IU_1_377_8	71	0.450704225
1214	IU_1_377_8	108	0.472222222
1215	IU_1_377_8	120	0.45
1216	IU_1_377_8	19	0.368421053
1217	IU_1_377_8	80	0.3
1218	IU_1_377_8	52	0.326923077
1219	IU_1_377_8	112	0.491071429
1220	IU_1_377_8	92	0.445652174
1221	IU_1_377_8	104	0.384615385
1242	IU_1_377_9	195	0.379487179
1243	IU_1_377_9	215	0.520930233
1244	IU_1_377_9	235	0.404255319
1245	IU_1_377_9	87	0.436781609
1246	IU_1_377_9	196	0.382653061
1247	IU_1_377_9	74	0.378378378
1248	IU_1_377_9	63	0.444444444
1249	IU_1_377_9	47	0.446808511
1250	IU_1_377_9	219	0.506849315
1251	IU_1_377_9	189	0.576719577
1252	IU_1_377_9	107	0.448598131
1253	IU_1_377_9	151	0.509933775
1254	IU_1_377_9	49	0.489795918
1255	IU_1_377_9	148	0.459459459
1256	IU_1_377_9	164	0.524390244
1257	IU_1_377_9	176	0.539772727
1258	IU_1_377_9	134	0.440298507
1259	IU_1_377_9	112	0.401785714
1260	IU_1_377_9	150	0.52
1261	IU_1_377_9	163	0.45398773
674	IU_2_356_1	10	0.3
675	IU_2_356_1	0	NA
676	IU_2_356_1	5	0.2
677	IU_2_356_1	70	0.314285714
678	IU_2_356_1	10	0.2
679	IU_2_356_1	4	0.5
680	IU_2_356_1	19	0.421052632
681	IU_2_356_1	4	0.25
682	IU_2_356_1	0	NA
683	IU_2_356_1	0	NA
714	IU_2_356_15	43	0.302325581
715	IU_2_356_15	78	0.474358974
716	IU_2_356_15	70	0.542857143
717	IU_2_356_15	47	0.382978723
718	IU_2_356_15	68	0.455882353
719	IU_2_356_15	70	0.428571429
720	IU_2_356_15	70	0.414285714
721	IU_2_356_15	84	0.428571429
722	IU_2_356_15	72	0.541666667
723	IU_2_356_17	0	NA
724	IU_2_356_17	164	0.445121951
725	IU_2_356_17	107	0.485981308
726	IU_2_356_17	125	0.608
727	IU_2_356_17	171	0.520467836
728	IU_2_356_17	38	0.447368421
729	IU_2_356_17	117	0.58974359
730	IU_2_356_17	0	NA
731	IU_2_356_18	26	0.269230769
732	IU_2_356_18	121	0.462809917
733	IU_2_356_18	22	0.363636364
734	IU_2_356_18	95	0.526315789
735	IU_2_356_18	54	0.518518519
736	IU_2_356_18	71	0.478873239
737	IU_2_356_18	89	0.516853933
738	IU_2_356_18	9	0.333333333
739	IU_2_356_18	74	0.513513514
740	IU_2_356_18	85	0.494117647
741	IU_2_356_19	87	0.275862069
742	IU_2_356_19	32	0.375
743	IU_2_356_19	0	NA
744	IU_2_356_19	16	0.375
745	IU_2_356_19	18	0.444444444
746	IU_2_356_19	0	NA
747	IU_2_356_19	71	0.38028169
748	IU_2_356_19	28	0.357142857
749	IU_2_356_19	53	0.301886792
750	IU_2_356_19	0	NA
684	IU_2_356_2	172	0.459302326
685	IU_2_356_2	128	0.4921875
686	IU_2_356_2	0	NA
687	IU_2_356_2	162	0.49382716
688	IU_2_356_2	0	NA
689	IU_2_356_2	184	0.380434783
690	IU_2_356_2	177	0.491525424
691	IU_2_356_2	140	0.464285714
692	IU_2_356_2	200	0.465
693	IU_2_356_2	73	0.397260274
751	IU_2_356_20	0	NA
752	IU_2_356_20	0	NA
753	IU_2_356_20	100	0.37
754	IU_2_356_20	70	0.342857143
755	IU_2_356_20	148	0.364864865
756	IU_2_356_20	69	0.362318841
757	IU_2_356_20	0	NA
758	IU_2_356_20	134	0.425373134
759	IU_2_356_20	79	0.430379747
760	IU_2_356_20	87	0.425287356
1340	IU_2_356_20	0	NA
1341	IU_2_356_20	86	0.395348837
1342	IU_2_356_20	179	0.418994413
1343	IU_2_356_20	0	NA
1344	IU_2_356_20	141	0.517730496
1345	IU_2_356_20	152	0.407894737
1346	IU_2_356_20	107	0.327102804
1347	IU_2_356_20	149	0.322147651
1348	IU_2_356_20	84	0.345238095
1349	IU_2_356_20	10	0.4
1350	IU_2_356_20	143	0.426573427
1351	IU_2_356_20	5	0
1352	IU_2_356_20	201	0.502487562
1353	IU_2_356_20	110	0.436363636
1354	IU_2_356_20	0	NA
1355	IU_2_356_20	104	0.480769231
1356	IU_2_356_20	157	0.407643312
1357	IU_2_356_20	154	0.435064935
1358	IU_2_356_20	114	0.51754386
1359	IU_2_356_20	114	0.5
761	IU_2_356_21	148	0.378378378
762	IU_2_356_21	0	NA
763	IU_2_356_21	0	NA
764	IU_2_356_21	0	NA
765	IU_2_356_21	0	NA
766	IU_2_356_21	13	0.846153846
767	IU_2_356_21	88	0.465909091
768	IU_2_356_21	58	0.793103448
769	IU_2_356_21	0	NA
770	IU_2_356_21	45	0.644444444
771	IU_2_356_21	0	NA
772	IU_2_356_21	107	0.392523364
773	IU_2_356_21	11	0.272727273
774	IU_2_356_21	0	NA
775	IU_2_356_21	14	0.642857143
776	IU_2_356_21	42	0.5
777	IU_2_356_21	19	0.473684211
778	IU_2_356_21	0	NA
779	IU_2_356_21	13	0.076923077
780	IU_2_356_21	143	0.440559441
1360	IU_2_356_21	127	0.496062992
1361	IU_2_356_21	141	0.489361702
1362	IU_2_356_21	98	0.479591837
1363	IU_2_356_21	104	0.403846154
1364	IU_2_356_21	128	0.4609375
1365	IU_2_356_21	134	0.604477612
1366	IU_2_356_21	146	0.5
1367	IU_2_356_21	147	0.530612245
781	IU_2_356_23	0	NA
782	IU_2_356_23	159	0.396226415
783	IU_2_356_23	117	0.418803419
784	IU_2_356_23	101	0.356435644
785	IU_2_356_23	78	0.358974359
786	IU_2_356_23	84	0.404761905
787	IU_2_356_23	82	0.43902439
788	IU_2_356_23	148	0.47972973
789	IU_2_356_23	110	0.463636364
790	IU_2_356_23	143	0.440559441
791	IU_2_356_26	52	0.288461538
792	IU_2_356_26	0	NA
793	IU_2_356_26	0	NA
794	IU_2_356_26	0	NA
795	IU_2_356_26	0	NA
796	IU_2_356_26	39	0.41025641
797	IU_2_356_26	65	0.446153846
798	IU_2_356_26	70	0.314285714
799	IU_2_356_26	0	NA
800	IU_2_356_26	79	0.430379747
801	IU_2_356_26	0	NA
802	IU_2_356_26	0	NA
803	IU_2_356_26	42	0.476190476
804	IU_2_356_26	19	0.263157895
805	IU_2_356_26	0	NA
806	IU_2_356_26	17	0.352941176
807	IU_2_356_26	0	NA
808	IU_2_356_26	0	NA
809	IU_2_356_26	40	0.425
810	IU_2_356_26	110	0.409090909
2222	IU_2_356_27	0	NA
2223	IU_2_356_27	0	NA
2224	IU_2_356_27	0	NA
2225	IU_2_356_27	0	NA
2226	IU_2_356_27	0	NA
2227	IU_2_356_27	0	NA
2228	IU_2_356_27	0	NA
2229	IU_2_356_27	0	NA
2230	IU_2_356_27	0	NA
2231	IU_2_356_28	0	NA
2232	IU_2_356_28	0	NA
2233	IU_2_356_28	0	NA
2234	IU_2_356_28	0	NA
2235	IU_2_356_28	99	0.414141414
2236	IU_2_356_28	0	NA
2237	IU_2_356_28	41	0.365853659
2238	IU_2_356_28	0	NA
2239	IU_2_356_28	0	NA
2240	IU_2_356_28	0	NA
2241	IU_2_356_29	94	0.393617021
2242	IU_2_356_29	70	0.357142857
2243	IU_2_356_29	107	0.429906542
2244	IU_2_356_29	0	NA
2245	IU_2_356_29	166	0.397590361
2246	IU_2_356_29	149	0.395973154
2247	IU_2_356_29	130	0.446153846
2248	IU_2_356_29	175	0.434285714
2249	IU_2_356_29	68	0.470588235
2250	IU_2_356_29	0	NA
694	IU_2_356_3	61	0.442622951
695	IU_2_356_3	170	0.423529412
696	IU_2_356_3	139	0.388489209
697	IU_2_356_3	142	0.316901408
698	IU_2_356_3	133	0.360902256
699	IU_2_356_3	113	0.327433628
700	IU_2_356_3	169	0.307692308
701	IU_2_356_3	19	0.421052632
702	IU_2_356_3	51	0.254901961
703	IU_2_356_3	107	0.373831776
2251	IU_2_356_30	0	NA
2252	IU_2_356_30	0	NA
2253	IU_2_356_30	0	NA
2254	IU_2_356_30	0	NA
2255	IU_2_356_30	0	NA
2256	IU_2_356_30	0	NA
2257	IU_2_356_30	0	NA
2258	IU_2_356_30	0	NA
2259	IU_2_356_30	0	NA
2260	IU_2_356_30	0	NA
2261	IU_2_356_31	0	NA
2262	IU_2_356_31	0	NA
2263	IU_2_356_31	0	NA
2264	IU_2_356_31	0	NA
2265	IU_2_356_31	0	NA
2266	IU_2_356_31	0	NA
2267	IU_2_356_31	0	NA
2268	IU_2_356_31	0	NA
2269	IU_2_356_31	0	NA
2270	IU_2_356_31	0	NA
2271	IU_2_356_35	190	0.426315789
2272	IU_2_356_35	156	0.403846154
2273	IU_2_356_35	215	0.479069767
2274	IU_2_356_35	172	0.430232558
2275	IU_2_356_35	72	0.430555556
2276	IU_2_356_35	75	0.413333333
2277	IU_2_356_35	150	0.393333333
2278	IU_2_356_35	0	NA
2279	IU_2_356_35	204	0.421568627
2280	IU_2_356_35	191	0.429319372
2281	IU_2_356_37	0	NA
2282	IU_2_356_37	0	NA
2283	IU_2_356_37	0	NA
2284	IU_2_356_37	0	NA
2285	IU_2_356_37	0	NA
2286	IU_2_356_37	0	NA
2287	IU_2_356_37	0	NA
2288	IU_2_356_37	0	NA
2289	IU_2_356_37	0	NA
2290	IU_2_356_37	0	NA
2291	IU_2_356_38	113	0.584070796
2292	IU_2_356_38	165	0.351515152
2293	IU_2_356_38	51	0.431372549
2294	IU_2_356_38	61	0.508196721
2295	IU_2_356_38	131	0.450381679
2296	IU_2_356_38	177	0.457627119
2297	IU_2_356_38	196	0.413265306
2298	IU_2_356_38	125	0.448
2299	IU_2_356_38	138	0.405797101
2300	IU_2_356_38	131	0.473282443
2301	IU_2_356_39	98	0.459183673
2302	IU_2_356_39	140	0.385714286
2303	IU_2_356_39	99	0.373737374
2304	IU_2_356_39	55	0.490909091
2305	IU_2_356_39	64	0.578125
2306	IU_2_356_39	206	0.514563107
2307	IU_2_356_39	165	0.484848485
2308	IU_2_356_39	83	0.409638554
2309	IU_2_356_39	59	0.491525424
2310	IU_2_356_39	166	0.439759036
2311	IU_2_356_40	73	0.616438356
2312	IU_2_356_40	208	0.451923077
2313	IU_2_356_40	177	0.474576271
2314	IU_2_356_40	172	0.447674419
2315	IU_2_356_40	162	0.432098765
2316	IU_2_356_40	123	0.512195122
2317	IU_2_356_40	79	0.506329114
2318	IU_2_356_40	111	0.459459459
2319	IU_2_356_40	151	0.42384106
2320	IU_2_356_40	150	0.486666667
704	IU_2_356_8	101	0.455445545
705	IU_2_356_8	170	0.376470588
706	IU_2_356_8	156	0.352564103
707	IU_2_356_8	103	0.436893204
708	IU_2_356_8	180	0.461111111
709	IU_2_356_8	48	0.4375
710	IU_2_356_8	182	0.461538462
711	IU_2_356_8	91	0.450549451
712	IU_2_356_8	152	0.427631579
713	IU_2_356_8	116	0.405172414
1368	IU_2_377_1	108	0.388888889
1369	IU_2_377_1	82	0.414634146
1370	IU_2_377_1	91	0.527472527
1371	IU_2_377_1	33	0.484848485
1372	IU_2_377_1	76	0.447368421
1373	IU_2_377_1	74	0.513513514
1374	IU_2_377_1	0	NA
1375	IU_2_377_1	43	0.372093023
1376	IU_2_377_1	61	0.590163934
1377	IU_2_377_1	59	0.474576271
2321	IU_2_377_11	18	0.388888889
2322	IU_2_377_11	8	0.25
2323	IU_2_377_11	35	0.342857143
2324	IU_2_377_11	127	0.37007874
2325	IU_2_377_11	61	0.524590164
2326	IU_2_377_11	34	0.411764706
2327	IU_2_377_11	80	0.4125
2328	IU_2_377_11	46	0.434782609
2329	IU_2_377_11	42	0.404761905
2330	IU_2_377_11	68	0.382352941
2331	IU_2_377_12	85	0.364705882
2332	IU_2_377_12	139	0.517985612
2333	IU_2_377_12	0	NA
2334	IU_2_377_12	217	0.479262673
2335	IU_2_377_12	216	0.467592593
2336	IU_2_377_12	80	0.5125
2337	IU_2_377_12	182	0.543956044
2338	IU_2_377_12	117	0.487179487
2339	IU_2_377_12	187	0.417112299
2340	IU_2_377_12	159	0.51572327
2341	IU_2_377_13	44	0.386363636
2342	IU_2_377_13	88	0.465909091
2343	IU_2_377_13	58	0.379310345
2344	IU_2_377_13	115	0.426086957
2345	IU_2_377_13	91	0.472527473
2346	IU_2_377_13	128	0.515625
2347	IU_2_377_13	120	0.408333333
2348	IU_2_377_13	78	0.384615385
2349	IU_2_377_13	135	0.511111111
2350	IU_2_377_13	103	0.417475728
2351	IU_2_377_14	0	NA
2352	IU_2_377_14	52	0.5
2353	IU_2_377_14	70	0.414285714
2354	IU_2_377_14	107	0.299065421
2355	IU_2_377_14	98	0.397959184
2356	IU_2_377_14	86	0.465116279
2357	IU_2_377_14	97	0.556701031
2358	IU_2_377_14	139	0.482014388
2359	IU_2_377_14	49	0.326530612
2360	IU_2_377_14	138	0.362318841
2361	IU_2_377_15	98	0.306122449
2362	IU_2_377_15	101	0.455445545
2363	IU_2_377_15	115	0.504347826
2364	IU_2_377_15	0	NA
2365	IU_2_377_15	78	0.371794872
2366	IU_2_377_15	88	0.409090909
2367	IU_2_377_15	46	0.260869565
2368	IU_2_377_15	58	0.551724138
2369	IU_2_377_15	130	0.323076923
2370	IU_2_377_15	110	0.318181818
2371	IU_2_377_16	85	0.517647059
2372	IU_2_377_16	59	0.457627119
2373	IU_2_377_16	64	0.40625
2374	IU_2_377_16	145	0.379310345
2375	IU_2_377_16	165	0.484848485
2376	IU_2_377_16	137	0.386861314
2377	IU_2_377_16	141	0.489361702
2378	IU_2_377_16	178	0.43258427
2379	IU_2_377_16	57	0.333333333
2380	IU_2_377_16	102	0.382352941
2381	IU_2_377_17	66	0.515151515
2382	IU_2_377_17	42	0.285714286
2383	IU_2_377_17	102	0.470588235
2384	IU_2_377_17	126	0.452380952
2385	IU_2_377_17	88	0.477272727
2386	IU_2_377_17	75	0.506666667
2387	IU_2_377_17	105	0.419047619
2388	IU_2_377_17	23	0.391304348
2389	IU_2_377_17	69	0.507246377
2390	IU_2_377_17	144	0.416666667
2391	IU_2_377_18	155	0.438709677
2392	IU_2_377_18	147	0.414965986
2393	IU_2_377_18	63	0.333333333
2394	IU_2_377_18	148	0.425675676
2395	IU_2_377_18	0	NA
2396	IU_2_377_18	139	0.45323741
2397	IU_2_377_18	255	0.431372549
2398	IU_2_377_18	149	0.422818792
2399	IU_2_377_18	126	0.380952381
2400	IU_2_377_18	89	0.370786517
2401	IU_2_377_19	86	0.476744186
2402	IU_2_377_19	89	0.494382022
2403	IU_2_377_19	139	0.525179856
2404	IU_2_377_19	145	0.337931034
2405	IU_2_377_19	0	NA
2406	IU_2_377_19	83	0.397590361
2407	IU_2_377_19	57	0.385964912
2408	IU_2_377_19	139	0.431654676
2409	IU_2_377_19	0	NA
2410	IU_2_377_19	167	0.437125749
1378	IU_2_377_2	105	0.428571429
1379	IU_2_377_2	20	0.6
1380	IU_2_377_2	99	0.575757576
1381	IU_2_377_2	109	0.385321101
1382	IU_2_377_2	101	0.554455446
1383	IU_2_377_2	80	0.425
1384	IU_2_377_2	120	0.458333333
1385	IU_2_377_2	58	0.293103448
1386	IU_2_377_2	100	0.52
1387	IU_2_377_2	108	0.425925926
2411	IU_2_377_20	28	0.5
2412	IU_2_377_20	0	NA
2413	IU_2_377_20	10	0.1
2414	IU_2_377_20	41	0.365853659
2415	IU_2_377_20	8	0.25
2416	IU_2_377_20	3	0.333333333
2417	IU_2_377_20	15	0.4
2418	IU_2_377_20	11	0.272727273
2419	IU_2_377_20	7	0.714285714
2420	IU_2_377_20	8	0
1388	IU_2_377_3	103	0.475728155
1389	IU_2_377_3	115	0.408695652
1390	IU_2_377_3	42	0.285714286
1391	IU_2_377_3	68	0.470588235
1392	IU_2_377_3	91	0.538461538
1393	IU_2_377_3	98	0.43877551
1394	IU_2_377_3	80	0.375
1395	IU_2_377_3	49	0.530612245
1396	IU_2_377_3	29	0.344827586
1397	IU_2_377_3	84	0.369047619
1398	IU_2_377_4	15	0.333333333
1399	IU_2_377_4	3	0.333333333
1400	IU_2_377_4	0	NA
1401	IU_2_377_4	0	NA
1402	IU_2_377_4	25	0.32
1403	IU_2_377_4	28	0.357142857
1404	IU_2_377_4	0	NA
1405	IU_2_377_4	22	0.181818182
1406	IU_2_377_4	0	NA
1407	IU_2_377_4	0	NA
1408	IU_2_377_5	0	NA
1409	IU_2_377_5	93	0.559139785
1410	IU_2_377_5	70	0.442857143
1411	IU_2_377_5	61	0.442622951
1412	IU_2_377_5	54	0.462962963
1413	IU_2_377_5	57	0.543859649
1414	IU_2_377_5	91	0.428571429
1415	IU_2_377_5	62	0.387096774
1416	IU_2_377_5	0	NA
1417	IU_2_377_5	52	0.365384615
1418	IU_2_377_6	75	0.466666667
1419	IU_2_377_6	121	0.380165289
1420	IU_2_377_6	78	0.487179487
1421	IU_2_377_6	95	0.410526316
1422	IU_2_377_6	101	0.514851485
1423	IU_2_377_6	99	0.515151515
1424	IU_2_377_6	34	0.352941176
1425	IU_2_377_6	113	0.495575221
1426	IU_2_377_6	79	0.405063291
1427	IU_2_377_6	109	0.449541284
1428	IU_2_377_7	117	0.393162393
1429	IU_2_377_7	99	0.494949495
1430	IU_2_377_7	64	0.359375
1431	IU_2_377_7	88	0.5
1432	IU_2_377_7	102	0.401960784
1433	IU_2_377_7	101	0.425742574
1434	IU_2_377_7	75	0.44
1435	IU_2_377_7	0	NA
1436	IU_2_377_7	35	0.371428571
1437	IU_2_377_7	78	0.358974359
579	IU_2_52_1	13	0.384615385
580	IU_2_52_1	0	NA
581	IU_2_52_1	1	0
582	IU_2_52_1	14	0.285714286
583	IU_2_52_1	0	NA
584	IU_2_52_1	15	0.4
585	IU_2_52_1	25	0.28
586	IU_2_52_1	38	0.578947368
587	IU_2_52_1	27	0.407407407
588	IU_2_52_1	49	0.489795918
1292	IU_2_52_1	0	NA
1293	IU_2_52_1	3	0.333333333
1294	IU_2_52_1	9	0.555555556
1295	IU_2_52_1	5	0.4
1296	IU_2_52_1	24	0.291666667
1297	IU_2_52_1	3	0.333333333
1298	IU_2_52_1	4	0.75
1299	IU_2_52_1	7	0.428571429
1300	IU_2_52_1	0	NA
1301	IU_2_52_1	6	0.333333333
1302	IU_2_52_1	2	0
1303	IU_2_52_1	15	0.6
1304	IU_2_52_1	11	0.090909091
1305	IU_2_52_1	5	0.2
1306	IU_2_52_1	4	0.25
1307	IU_2_52_1	2	0
1308	IU_2_52_1	13	0.384615385
1309	IU_2_52_1	0	NA
1310	IU_2_52_1	13	0.461538462
1311	IU_2_52_1	7	0.428571429
621	IU_2_52_10	141	0.475177305
622	IU_2_52_10	62	0.516129032
623	IU_2_52_10	75	0.493333333
624	IU_2_52_10	99	0.555555556
625	IU_2_52_10	73	0.547945205
626	IU_2_52_10	50	0.46
627	IU_2_52_10	106	0.367924528
628	IU_2_52_11	50	0.54
629	IU_2_52_11	139	0.395683453
630	IU_2_52_11	0	NA
631	IU_2_52_11	38	0.342105263
632	IU_2_52_11	67	0.432835821
633	IU_2_52_11	121	0.363636364
634	IU_2_52_11	133	0.436090226
635	IU_2_52_11	109	0.47706422
636	IU_2_52_11	108	0.37037037
637	IU_2_52_11	94	0.382978723
638	IU_2_52_14	0	NA
639	IU_2_52_14	69	0.463768116
640	IU_2_52_14	0	NA
641	IU_2_52_14	0	NA
642	IU_2_52_14	0	NA
643	IU_2_52_14	64	0.453125
644	IU_2_52_14	0	NA
645	IU_2_52_14	64	0.328125
646	IU_2_52_14	0	NA
1330	IU_2_52_17	136	0.544117647
1331	IU_2_52_17	63	0.412698413
1332	IU_2_52_17	93	0.537634409
1333	IU_2_52_17	117	0.47008547
1334	IU_2_52_17	129	0.480620155
1335	IU_2_52_17	89	0.573033708
1336	IU_2_52_17	0	NA
1337	IU_2_52_17	25	0.4
1338	IU_2_52_17	114	0.48245614
1339	IU_2_52_17	101	0.455445545
647	IU_2_52_18	92	0.467391304
648	IU_2_52_18	39	0.41025641
649	IU_2_52_18	56	0.482142857
650	IU_2_52_18	145	0.393103448
651	IU_2_52_18	10	0.7
652	IU_2_52_18	0	NA
653	IU_2_52_18	0	NA
654	IU_2_52_18	149	0.44295302
655	IU_2_52_18	74	0.432432432
656	IU_2_52_18	0	NA
657	IU_2_52_20	52	0.423076923
658	IU_2_52_20	42	0.5
659	IU_2_52_20	43	0.348837209
660	IU_2_52_20	46	0.543478261
661	IU_2_52_20	22	0.272727273
662	IU_2_52_20	97	0.505154639
663	IU_2_52_20	0	NA
664	IU_2_52_21	0	NA
665	IU_2_52_21	0	NA
666	IU_2_52_21	0	NA
667	IU_2_52_21	0	NA
668	IU_2_52_21	1	1
669	IU_2_52_21	0	NA
670	IU_2_52_21	0	NA
671	IU_2_52_21	0	NA
672	IU_2_52_21	0	NA
673	IU_2_52_21	0	NA
589	IU_2_52_3	98	0.428571429
590	IU_2_52_3	161	0.391304348
591	IU_2_52_3	181	0.480662983
592	IU_2_52_3	113	0.469026549
593	IU_2_52_3	118	0.43220339
594	IU_2_52_3	177	0.440677966
595	IU_2_52_5	61	0.459016393
596	IU_2_52_5	131	0.435114504
597	IU_2_52_5	101	0.386138614
598	IU_2_52_5	65	0.353846154
599	IU_2_52_5	86	0.465116279
600	IU_2_52_5	169	0.479289941
601	IU_2_52_5	189	0.428571429
1312	IU_2_52_5	0	NA
1313	IU_2_52_5	124	0.548387097
1314	IU_2_52_5	144	0.472222222
1315	IU_2_52_5	139	0.438848921
1316	IU_2_52_5	115	0.443478261
1317	IU_2_52_5	117	0.427350427
1318	IU_2_52_5	130	0.584615385
1319	IU_2_52_5	116	0.465517241
602	IU_2_52_6	0	NA
603	IU_2_52_6	0	NA
604	IU_2_52_6	3	0
605	IU_2_52_6	0	NA
606	IU_2_52_6	1	0
607	IU_2_52_6	0	NA
608	IU_2_52_6	0	NA
609	IU_2_52_6	0	NA
610	IU_2_52_6	0	NA
611	IU_2_52_6	0	NA
612	IU_2_52_6	5	0.4
613	IU_2_52_6	0	NA
614	IU_2_52_6	0	NA
615	IU_2_52_6	0	NA
616	IU_2_52_6	0	NA
617	IU_2_52_6	0	NA
618	IU_2_52_6	0	NA
619	IU_2_52_6	0	NA
620	IU_2_52_6	0	NA
1320	IU_2_52_7	0	NA
1321	IU_2_52_7	0	NA
1322	IU_2_52_7	0	NA
1323	IU_2_52_7	0	NA
1324	IU_2_52_7	0	NA
1325	IU_2_52_7	0	NA
1326	IU_2_52_7	0	NA
1327	IU_2_52_7	0	NA
1328	IU_2_52_7	0	NA
1329	IU_2_52_7	1	0
1547	IU_3_277_1	0	NA
1548	IU_3_277_1	0	NA
1549	IU_3_277_1	0	NA
1550	IU_3_277_1	0	NA
1551	IU_3_277_1	4	0
1552	IU_3_277_1	0	NA
1553	IU_3_277_1	0	NA
1554	IU_3_277_1	0	NA
1555	IU_3_277_1	0	NA
1556	IU_3_277_1	0	NA
1557	IU_3_277_4	0	NA
1558	IU_3_277_4	0	NA
1559	IU_3_277_4	0	NA
1560	IU_3_277_4	0	NA
1561	IU_3_277_4	0	NA
1562	IU_3_277_4	0	NA
1563	IU_3_277_4	0	NA
1564	IU_3_277_4	0	NA
1565	IU_3_277_4	0	NA
1566	IU_3_277_4	0	NA
1567	IU_3_277_5	30	0.566666667
1568	IU_3_277_5	0	NA
1569	IU_3_277_5	36	0.361111111
1570	IU_3_277_5	18	0.444444444
1571	IU_3_277_5	57	0.385964912
1572	IU_3_277_5	5	0.6
1573	IU_3_277_5	0	NA
1574	IU_3_277_5	0	NA
1575	IU_3_277_5	15	0.466666667
1576	IU_3_277_5	49	0.551020408
1577	IU_3_277_6	0	NA
1578	IU_3_277_6	0	NA
1579	IU_3_277_6	0	NA
1580	IU_3_277_6	0	NA
1581	IU_3_277_6	0	NA
1582	IU_3_277_6	0	NA
1583	IU_3_277_6	0	NA
1584	IU_3_277_6	0	NA
1585	IU_3_277_6	0	NA
1586	IU_3_277_6	0	NA
1587	IU_3_277_8	58	0.431034483
1588	IU_3_277_8	0	NA
1589	IU_3_277_8	0	NA
1590	IU_3_277_8	0	NA
1591	IU_3_277_8	0	NA
1592	IU_3_277_8	0	NA
1593	IU_3_277_8	22	0.636363636
1594	IU_3_277_8	0	NA
1595	IU_3_277_8	0	NA
1596	IU_3_277_8	0	NA
1597	IU_3_277_9	0	NA
1598	IU_3_277_9	0	NA
1599	IU_3_277_9	0	NA
1600	IU_3_277_9	0	NA
1601	IU_3_277_9	0	NA
1602	IU_3_277_9	0	NA
1603	IU_3_277_9	0	NA
1604	IU_3_277_9	0	NA
1605	IU_3_277_9	0	NA
1606	IU_3_277_9	0	NA
968	IU_3_360_1	22	0.409090909
969	IU_3_360_1	118	0.542372881
970	IU_3_360_1	27	0.444444444
971	IU_3_360_1	16	0.3125
972	IU_3_360_1	10	0.4
973	IU_3_360_1	3	1
974	IU_3_360_1	1	1
975	IU_3_360_1	106	0.5
976	IU_3_360_1	0	NA
977	IU_3_360_1	50	0.46
1488	IU_3_360_1	0	NA
1489	IU_3_360_1	4	0.75
1490	IU_3_360_1	2	1
1491	IU_3_360_1	0	NA
1492	IU_3_360_1	0	NA
1493	IU_3_360_1	0	NA
1494	IU_3_360_1	0	NA
1495	IU_3_360_1	0	NA
1496	IU_3_360_1	2	1
1497	IU_3_360_1	0	NA
1498	IU_3_360_1	0	NA
1499	IU_3_360_1	0	NA
1500	IU_3_360_1	0	NA
1501	IU_3_360_1	0	NA
1502	IU_3_360_1	0	NA
1503	IU_3_360_1	0	NA
1504	IU_3_360_1	0	NA
1505	IU_3_360_1	0	NA
1506	IU_3_360_1	0	NA
1062	IU_3_360_10	5	0.8
1063	IU_3_360_10	11	0.181818182
1064	IU_3_360_10	44	0.25
1065	IU_3_360_10	68	0.455882353
1066	IU_3_360_10	12	0.166666667
1067	IU_3_360_10	0	NA
1068	IU_3_360_10	27	0.407407407
1069	IU_3_360_10	5	0.4
1070	IU_3_360_10	1	0
1071	IU_3_360_10	21	0.285714286
1072	IU_3_360_11	0	NA
1073	IU_3_360_11	0	NA
1074	IU_3_360_11	0	NA
1075	IU_3_360_11	0	NA
1076	IU_3_360_11	0	NA
1077	IU_3_360_11	0	NA
1078	IU_3_360_11	0	NA
1079	IU_3_360_11	0	NA
1080	IU_3_360_11	0	NA
1081	IU_3_360_11	0	NA
1527	IU_3_360_11	0	NA
1528	IU_3_360_11	0	NA
1529	IU_3_360_11	0	NA
1530	IU_3_360_11	0	NA
1531	IU_3_360_11	0	NA
1532	IU_3_360_11	0	NA
1533	IU_3_360_11	0	NA
1534	IU_3_360_11	0	NA
1535	IU_3_360_11	0	NA
1536	IU_3_360_11	0	NA
1082	IU_3_360_12	0	NA
1083	IU_3_360_12	0	NA
1084	IU_3_360_12	0	NA
1085	IU_3_360_12	0	NA
1086	IU_3_360_12	0	NA
1087	IU_3_360_12	0	NA
1088	IU_3_360_12	0	NA
1089	IU_3_360_12	0	NA
1090	IU_3_360_12	0	NA
1091	IU_3_360_12	0	NA
1537	IU_3_360_12	0	NA
1538	IU_3_360_12	0	NA
1539	IU_3_360_12	0	NA
1540	IU_3_360_12	0	NA
1541	IU_3_360_12	0	NA
1542	IU_3_360_12	0	NA
1543	IU_3_360_12	0	NA
1544	IU_3_360_12	0	NA
1545	IU_3_360_12	0	NA
1546	IU_3_360_12	0	NA
1092	IU_3_360_14	0	NA
1093	IU_3_360_14	0	NA
1094	IU_3_360_14	3	0
1095	IU_3_360_14	11	0.545454545
1096	IU_3_360_14	7	0.285714286
1097	IU_3_360_14	0	NA
1098	IU_3_360_14	56	0.446428571
1099	IU_3_360_14	0	NA
1100	IU_3_360_14	3	0.666666667
1101	IU_3_360_14	1	0
1102	IU_3_360_16	0	NA
1103	IU_3_360_16	0	NA
1104	IU_3_360_16	0	NA
1105	IU_3_360_16	4	0.25
1106	IU_3_360_16	0	NA
1107	IU_3_360_16	0	NA
1108	IU_3_360_16	3	0.666666667
1109	IU_3_360_16	21	0.476190476
1110	IU_3_360_16	0	NA
1111	IU_3_360_16	0	NA
1112	IU_3_360_17	0	NA
1113	IU_3_360_17	0	NA
1114	IU_3_360_17	0	NA
1115	IU_3_360_17	0	NA
1116	IU_3_360_17	0	NA
1117	IU_3_360_17	0	NA
1118	IU_3_360_17	12	0.5
1119	IU_3_360_17	0	NA
1120	IU_3_360_17	0	NA
1121	IU_3_360_17	0	NA
1122	IU_3_360_18	0	NA
1123	IU_3_360_18	0	NA
1124	IU_3_360_18	0	NA
1125	IU_3_360_18	6	0.333333333
1126	IU_3_360_18	3	0.333333333
1127	IU_3_360_18	0	NA
1128	IU_3_360_18	0	NA
1129	IU_3_360_18	43	0.511627907
1130	IU_3_360_18	0	NA
1131	IU_3_360_18	8	0.375
1132	IU_3_360_19	0	NA
1133	IU_3_360_19	0	NA
1134	IU_3_360_19	0	NA
1135	IU_3_360_19	0	NA
1136	IU_3_360_19	0	NA
1137	IU_3_360_19	0	NA
1138	IU_3_360_19	0	NA
1139	IU_3_360_19	0	NA
1140	IU_3_360_19	0	NA
1141	IU_3_360_19	0	NA
978	IU_3_360_2	72	0.472222222
979	IU_3_360_2	124	0.483870968
980	IU_3_360_2	130	0.476923077
981	IU_3_360_2	62	0.35483871
982	IU_3_360_2	56	0.428571429
983	IU_3_360_2	1	0
984	IU_3_360_2	140	0.414285714
985	IU_3_360_2	74	0.391891892
986	IU_3_360_2	139	0.510791367
987	IU_3_360_2	123	0.520325203
1142	IU_3_360_20	0	NA
1143	IU_3_360_20	0	NA
1144	IU_3_360_20	0	NA
1145	IU_3_360_20	0	NA
1146	IU_3_360_20	0	NA
1147	IU_3_360_20	0	NA
1148	IU_3_360_20	0	NA
1149	IU_3_360_20	0	NA
1150	IU_3_360_20	0	NA
1151	IU_3_360_20	0	NA
1152	IU_3_360_21	0	NA
1153	IU_3_360_21	0	NA
1154	IU_3_360_21	0	NA
1155	IU_3_360_21	0	NA
1156	IU_3_360_21	0	NA
1157	IU_3_360_21	0	NA
1158	IU_3_360_21	0	NA
1159	IU_3_360_21	0	NA
1160	IU_3_360_21	0	NA
1161	IU_3_360_21	0	NA
1162	IU_3_360_22	9	0.222222222
1163	IU_3_360_22	0	NA
1164	IU_3_360_22	3	0.666666667
1165	IU_3_360_22	0	NA
1166	IU_3_360_22	0	NA
1167	IU_3_360_22	0	NA
1168	IU_3_360_22	0	NA
1169	IU_3_360_22	0	NA
1170	IU_3_360_22	0	NA
1171	IU_3_360_22	0	NA
1172	IU_3_360_23	0	NA
1173	IU_3_360_23	0	NA
1174	IU_3_360_23	0	NA
1175	IU_3_360_23	0	NA
1176	IU_3_360_23	0	NA
1177	IU_3_360_23	0	NA
1178	IU_3_360_23	0	NA
1179	IU_3_360_23	0	NA
1180	IU_3_360_23	0	NA
1181	IU_3_360_23	0	NA
988	IU_3_360_3	0	NA
989	IU_3_360_3	0	NA
990	IU_3_360_3	0	NA
991	IU_3_360_3	0	NA
992	IU_3_360_3	0	NA
993	IU_3_360_3	0	NA
994	IU_3_360_3	0	NA
995	IU_3_360_3	0	NA
996	IU_3_360_3	0	NA
997	IU_3_360_3	0	NA
998	IU_3_360_3	2	1
999	IU_3_360_3	7	0.571428571
1000	IU_3_360_3	194	0.5
1001	IU_3_360_3	37	0.405405405
1002	IU_3_360_3	39	0.58974359
1003	IU_3_360_3	140	0.471428571
1004	IU_3_360_3	39	0.435897436
1005	IU_3_360_3	98	0.408163265
1006	IU_3_360_3	0	NA
1007	IU_3_360_3	6	1
1507	IU_3_360_3	146	0.506849315
1508	IU_3_360_3	107	0.514018692
1509	IU_3_360_3	113	0.433628319
1510	IU_3_360_3	116	0.465517241
1511	IU_3_360_3	125	0.448
1512	IU_3_360_3	88	0.443181818
1513	IU_3_360_3	0	NA
1514	IU_3_360_3	0	NA
1515	IU_3_360_3	133	0.518796992
1516	IU_3_360_3	88	0.477272727
1008	IU_3_360_4	0	NA
1009	IU_3_360_4	0	NA
1010	IU_3_360_4	0	NA
1011	IU_3_360_4	0	NA
1012	IU_3_360_4	0	NA
1013	IU_3_360_4	0	NA
1014	IU_3_360_4	0	NA
1517	IU_3_360_4	0	NA
1518	IU_3_360_4	0	NA
1519	IU_3_360_4	0	NA
1520	IU_3_360_4	0	NA
1521	IU_3_360_4	0	NA
1522	IU_3_360_4	0	NA
1523	IU_3_360_4	0	NA
1524	IU_3_360_4	0	NA
1525	IU_3_360_4	0	NA
1526	IU_3_360_4	0	NA
1015	IU_3_360_6	0	NA
1016	IU_3_360_6	0	NA
1017	IU_3_360_6	0	NA
1018	IU_3_360_6	1	0
1019	IU_3_360_6	0	NA
1020	IU_3_360_6	0	NA
1021	IU_3_360_6	0	NA
1022	IU_3_360_6	34	0.382352941
1023	IU_3_360_6	0	NA
1024	IU_3_360_6	0	NA
1025	IU_3_360_7	0	NA
1026	IU_3_360_7	0	NA
1027	IU_3_360_7	0	NA
1028	IU_3_360_7	0	NA
1029	IU_3_360_7	0	NA
1030	IU_3_360_7	0	NA
1031	IU_3_360_7	0	NA
1032	IU_3_360_7	0	NA
1033	IU_3_360_7	0	NA
1034	IU_3_360_7	1	0
1035	IU_3_360_7	0	NA
1036	IU_3_360_7	0	NA
1037	IU_3_360_7	0	NA
1038	IU_3_360_7	0	NA
1039	IU_3_360_7	0	NA
1040	IU_3_360_7	0	NA
1041	IU_3_360_7	0	NA
1042	IU_3_360_8	0	NA
1043	IU_3_360_8	0	NA
1044	IU_3_360_8	0	NA
1045	IU_3_360_8	0	NA
1046	IU_3_360_8	0	NA
1047	IU_3_360_8	0	NA
1048	IU_3_360_8	28	0.357142857
1049	IU_3_360_8	0	NA
1050	IU_3_360_8	0	NA
1051	IU_3_360_8	0	NA
1052	IU_3_360_9	113	0.424778761
1053	IU_3_360_9	0	NA
1054	IU_3_360_9	38	0.421052632
1055	IU_3_360_9	27	0.555555556
1056	IU_3_360_9	0	NA
1057	IU_3_360_9	0	NA
1058	IU_3_360_9	4	0.25
1059	IU_3_360_9	14	0.357142857
1060	IU_3_360_9	56	0.535714286
1061	IU_3_360_9	10	0.3
811	IU_3_377_1	140	0.492857143
812	IU_3_377_1	78	0.551282051
813	IU_3_377_1	64	0.4375
814	IU_3_377_1	0	NA
815	IU_3_377_1	0	NA
816	IU_3_377_1	0	NA
817	IU_3_377_1	86	0.360465116
818	IU_3_377_1	33	0.454545455
819	IU_3_377_1	120	0.566666667
820	IU_3_377_1	41	0.512195122
851	IU_3_377_10	0	NA
852	IU_3_377_10	2	0.5
853	IU_3_377_10	18	0.388888889
854	IU_3_377_10	0	NA
855	IU_3_377_10	0	NA
856	IU_3_377_10	0	NA
857	IU_3_377_10	1	1
858	IU_3_377_10	0	NA
859	IU_3_377_10	0	NA
860	IU_3_377_10	0	NA
861	IU_3_377_11	0	NA
862	IU_3_377_11	0	NA
863	IU_3_377_11	155	0.406451613
864	IU_3_377_11	111	0.387387387
865	IU_3_377_11	0	NA
866	IU_3_377_11	0	NA
867	IU_3_377_11	0	NA
868	IU_3_377_11	112	0.526785714
869	IU_3_377_11	0	NA
1438	IU_3_377_11	164	0.506097561
1439	IU_3_377_11	44	0.545454545
1440	IU_3_377_11	0	NA
1441	IU_3_377_11	144	0.527777778
1442	IU_3_377_11	27	0.481481481
1443	IU_3_377_11	199	0.472361809
1444	IU_3_377_11	156	0.564102564
1445	IU_3_377_11	0	NA
1446	IU_3_377_11	114	0.438596491
1447	IU_3_377_11	139	0.460431655
870	IU_3_377_13	206	0.485436893
871	IU_3_377_13	0	NA
872	IU_3_377_13	4	0.25
873	IU_3_377_13	0	NA
874	IU_3_377_13	83	0.469879518
875	IU_3_377_13	201	0.407960199
876	IU_3_377_13	0	NA
877	IU_3_377_13	0	NA
1448	IU_3_377_13	60	0.433333333
1449	IU_3_377_13	102	0.490196078
1450	IU_3_377_13	102	0.401960784
1451	IU_3_377_13	102	0.460784314
1452	IU_3_377_13	37	0.513513514
1453	IU_3_377_13	85	0.529411765
1454	IU_3_377_13	96	0.53125
1455	IU_3_377_13	94	0.489361702
1456	IU_3_377_13	143	0.51048951
1457	IU_3_377_13	70	0.5
1458	IU_3_377_13	1	1
1459	IU_3_377_13	93	0.419354839
1460	IU_3_377_13	148	0.47972973
1461	IU_3_377_13	76	0.486842105
1462	IU_3_377_13	126	0.396825397
1463	IU_3_377_13	130	0.453846154
1464	IU_3_377_13	69	0.434782609
1465	IU_3_377_13	130	0.561538462
1466	IU_3_377_13	80	0.3375
1467	IU_3_377_13	80	0.45
878	IU_3_377_14	0	NA
879	IU_3_377_14	0	NA
880	IU_3_377_14	107	0.364485981
881	IU_3_377_14	142	0.521126761
882	IU_3_377_14	111	0.387387387
883	IU_3_377_14	133	0.616541353
884	IU_3_377_14	0	NA
885	IU_3_377_14	0	NA
886	IU_3_377_14	0	NA
887	IU_3_377_14	0	NA
898	IU_3_377_14	0	NA
899	IU_3_377_14	0	NA
900	IU_3_377_14	166	0.457831325
901	IU_3_377_14	171	0.50877193
902	IU_3_377_14	171	0.526315789
903	IU_3_377_14	173	0.497109827
904	IU_3_377_14	47	0.489361702
905	IU_3_377_14	168	0.5
906	IU_3_377_14	158	0.46835443
907	IU_3_377_14	64	0.46875
1468	IU_3_377_14	180	0.572222222
1469	IU_3_377_14	197	0.472081218
1470	IU_3_377_14	205	0.448780488
1471	IU_3_377_14	108	0.481481481
1472	IU_3_377_14	153	0.437908497
1473	IU_3_377_14	187	0.513368984
1474	IU_3_377_14	213	0.474178404
1475	IU_3_377_14	119	0.453781513
1476	IU_3_377_14	208	0.394230769
1477	IU_3_377_14	209	0.492822967
888	IU_3_377_15	0	NA
889	IU_3_377_15	0	NA
890	IU_3_377_15	152	0.427631579
891	IU_3_377_15	132	0.348484848
892	IU_3_377_15	0	NA
893	IU_3_377_15	69	0.405797101
894	IU_3_377_15	125	0.44
895	IU_3_377_15	0	NA
896	IU_3_377_15	129	0.480620155
897	IU_3_377_15	0	NA
908	IU_3_377_15	95	0.452631579
909	IU_3_377_15	69	0.31884058
910	IU_3_377_15	0	NA
911	IU_3_377_15	132	0.53030303
912	IU_3_377_15	9	0.888888889
913	IU_3_377_15	78	0.435897436
914	IU_3_377_15	92	0.5
915	IU_3_377_15	0	NA
916	IU_3_377_15	0	NA
917	IU_3_377_15	22	0.363636364
1478	IU_3_377_15	149	0.402684564
1479	IU_3_377_15	56	0.482142857
1480	IU_3_377_15	102	0.470588235
1481	IU_3_377_15	0	NA
1482	IU_3_377_15	120	0.441666667
1483	IU_3_377_15	179	0.502793296
1484	IU_3_377_15	200	0.51
1485	IU_3_377_15	125	0.576
1486	IU_3_377_15	105	0.466666667
1487	IU_3_377_15	178	0.45505618
918	IU_3_377_16	7	0.428571429
919	IU_3_377_16	1	0
920	IU_3_377_16	7	0.142857143
921	IU_3_377_16	190	0.510526316
922	IU_3_377_16	11	0.272727273
923	IU_3_377_16	0	NA
924	IU_3_377_16	0	NA
925	IU_3_377_16	14	0.5
926	IU_3_377_16	91	0.450549451
927	IU_3_377_16	0	NA
928	IU_3_377_16	28	0.607142857
929	IU_3_377_16	53	0.396226415
930	IU_3_377_16	161	0.50310559
931	IU_3_377_16	35	0.457142857
932	IU_3_377_16	33	0.515151515
933	IU_3_377_16	84	0.488095238
934	IU_3_377_16	9	0.666666667
935	IU_3_377_16	77	0.519480519
936	IU_3_377_16	92	0.565217391
937	IU_3_377_16	99	0.373737374
938	IU_3_377_17	0	NA
939	IU_3_377_17	2	0.5
940	IU_3_377_17	134	0.485074627
941	IU_3_377_17	0	NA
942	IU_3_377_17	6	0.166666667
943	IU_3_377_17	57	0.49122807
944	IU_3_377_17	1	0
945	IU_3_377_17	14	0.428571429
946	IU_3_377_17	109	0.440366972
947	IU_3_377_17	17	0.352941176
948	IU_3_377_18	150	0.486666667
949	IU_3_377_18	65	0.538461538
950	IU_3_377_18	85	0.470588235
951	IU_3_377_18	108	0.509259259
952	IU_3_377_18	120	0.491666667
953	IU_3_377_18	0	NA
954	IU_3_377_18	100	0.49
955	IU_3_377_18	93	0.419354839
956	IU_3_377_18	75	0.453333333
957	IU_3_377_18	128	0.4296875
958	IU_3_377_19	90	0.6
959	IU_3_377_19	38	0.315789474
960	IU_3_377_19	110	0.481818182
961	IU_3_377_19	4	0.75
962	IU_3_377_19	0	NA
963	IU_3_377_19	114	0.48245614
964	IU_3_377_19	38	0.289473684
965	IU_3_377_19	69	0.449275362
966	IU_3_377_19	120	0.35
967	IU_3_377_19	109	0.495412844
2421	IU_3_377_20	0	NA
2422	IU_3_377_20	48	0.25
2423	IU_3_377_20	51	0.470588235
2424	IU_3_377_20	0	NA
2425	IU_3_377_20	53	0.566037736
2426	IU_3_377_20	4	0.25
2427	IU_3_377_20	37	0.513513514
2428	IU_3_377_20	0	NA
2429	IU_3_377_20	5	0.4
2430	IU_3_377_20	0	NA
2431	IU_3_377_21	83	0.469879518
2432	IU_3_377_21	67	0.507462687
2433	IU_3_377_21	45	0.577777778
2434	IU_3_377_21	0	NA
2435	IU_3_377_21	96	0.416666667
2436	IU_3_377_21	87	0.390804598
2437	IU_3_377_21	73	0.328767123
2438	IU_3_377_21	56	0.464285714
2439	IU_3_377_21	4	0.75
2440	IU_3_377_21	0	NA
2441	IU_3_377_22	0	NA
2442	IU_3_377_22	67	0.641791045
2443	IU_3_377_22	6	0.333333333
2444	IU_3_377_22	51	0.509803922
2445	IU_3_377_22	97	0.546391753
2446	IU_3_377_22	36	0.472222222
2447	IU_3_377_22	106	0.481132075
2448	IU_3_377_22	0	NA
2449	IU_3_377_22	0	NA
2450	IU_3_377_22	0	NA
2451	IU_3_377_23	164	0.530487805
2452	IU_3_377_23	0	NA
2453	IU_3_377_23	150	0.52
2454	IU_3_377_23	0	NA
2455	IU_3_377_23	132	0.446969697
2456	IU_3_377_23	80	0.5625
2457	IU_3_377_23	81	0.49382716
2458	IU_3_377_23	58	0.5
2459	IU_3_377_23	59	0.491525424
2460	IU_3_377_23	79	0.481012658
2461	IU_3_377_24	0	NA
2462	IU_3_377_24	2	0
2463	IU_3_377_24	0	NA
2464	IU_3_377_24	95	0.421052632
2465	IU_3_377_24	0	NA
2466	IU_3_377_24	0	NA
2467	IU_3_377_24	55	0.418181818
2468	IU_3_377_24	14	0.428571429
2469	IU_3_377_24	61	0.426229508
2470	IU_3_377_24	0	NA
2471	IU_3_377_25	103	0.514563107
2472	IU_3_377_25	126	0.547619048
2473	IU_3_377_25	0	NA
2474	IU_3_377_25	0	NA
2475	IU_3_377_25	0	NA
2476	IU_3_377_25	121	0.380165289
2477	IU_3_377_25	135	0.474074074
2478	IU_3_377_25	109	0.422018349
2479	IU_3_377_25	67	0.507462687
2480	IU_3_377_25	0	NA
2481	IU_3_377_26	134	0.492537313
2482	IU_3_377_26	150	0.546666667
2483	IU_3_377_26	106	0.528301887
2484	IU_3_377_26	130	0.423076923
2485	IU_3_377_26	106	0.566037736
2486	IU_3_377_26	110	0.390909091
2487	IU_3_377_26	81	0.49382716
2488	IU_3_377_26	202	0.465346535
2489	IU_3_377_26	79	0.556962025
2490	IU_3_377_26	88	0.511363636
2491	IU_3_377_27	72	0.541666667
2492	IU_3_377_27	81	0.543209877
2493	IU_3_377_27	0	NA
2494	IU_3_377_27	34	0.529411765
2495	IU_3_377_27	70	0.5
2496	IU_3_377_27	37	0.513513514
2497	IU_3_377_27	91	0.461538462
2498	IU_3_377_27	142	0.478873239
2499	IU_3_377_27	0	NA
2500	IU_3_377_27	42	0.404761905
821	IU_3_377_3	71	0.478873239
822	IU_3_377_3	96	0.489583333
823	IU_3_377_3	7	0.285714286
824	IU_3_377_3	100	0.45
825	IU_3_377_3	46	0.391304348
826	IU_3_377_3	115	0.47826087
827	IU_3_377_3	31	0.322580645
828	IU_3_377_3	71	0.507042254
829	IU_3_377_3	0	NA
830	IU_3_377_3	95	0.463157895
831	IU_3_377_4	21	0.333333333
832	IU_3_377_4	82	0.451219512
833	IU_3_377_4	97	0.474226804
834	IU_3_377_4	46	0.47826087
835	IU_3_377_4	18	0.388888889
836	IU_3_377_4	15	0.533333333
837	IU_3_377_4	44	0.545454545
838	IU_3_377_4	96	0.46875
839	IU_3_377_4	86	0.465116279
840	IU_3_377_4	20	0.55
841	IU_3_377_8	0	NA
842	IU_3_377_8	131	0.435114504
843	IU_3_377_8	0	NA
844	IU_3_377_8	129	0.496124031
845	IU_3_377_8	76	0.5
846	IU_3_377_8	120	0.391666667
847	IU_3_377_8	0	NA
848	IU_3_377_8	69	0.449275362
849	IU_3_377_8	188	0.462765957
850	IU_3_377_8	169	0.514792899
1843	IU_4_16_1	102	0.460784314
1844	IU_4_16_1	120	0.541666667
1845	IU_4_16_1	121	0.47107438
1846	IU_4_16_1	133	0.466165414
1847	IU_4_16_1	90	0.411111111
1848	IU_4_16_1	64	0.40625
1849	IU_4_16_1	83	0.518072289
1850	IU_4_16_1	88	0.409090909
1851	IU_4_16_1	85	0.458823529
1852	IU_4_16_1	78	0.487179487
1853	IU_4_16_2	122	0.475409836
1854	IU_4_16_2	126	0.404761905
1855	IU_4_16_2	64	0.4375
1856	IU_4_16_2	118	0.491525424
1857	IU_4_16_2	131	0.503816794
1858	IU_4_16_2	71	0.521126761
1859	IU_4_16_2	75	0.493333333
1860	IU_4_16_2	92	0.423913043
1861	IU_4_16_2	91	0.516483516
1862	IU_4_16_2	97	0.474226804
1607	IU_4_360_1	27	0.62962963
1608	IU_4_360_1	2	0.5
1609	IU_4_360_1	77	0.545454545
1610	IU_4_360_1	64	0.578125
1611	IU_4_360_1	100	0.59
1612	IU_4_360_1	111	0.558558559
1613	IU_4_360_1	101	0.514851485
1614	IU_4_360_1	29	0.586206897
1615	IU_4_360_1	102	0.460784314
1616	IU_4_360_1	2	0.5
1677	IU_4_360_10	24	0.458333333
1678	IU_4_360_10	119	0.495798319
1679	IU_4_360_10	32	0.625
1680	IU_4_360_10	24	0.5
1681	IU_4_360_10	0	NA
1682	IU_4_360_10	7	0.142857143
1683	IU_4_360_10	93	0.505376344
1684	IU_4_360_10	18	0.611111111
1685	IU_4_360_10	36	0.388888889
1686	IU_4_360_10	62	0.483870968
1687	IU_4_360_11	195	0.538461538
1688	IU_4_360_11	246	0.43902439
1689	IU_4_360_11	89	0.539325843
1690	IU_4_360_11	86	0.488372093
1691	IU_4_360_11	90	0.455555556
1692	IU_4_360_11	184	0.576086957
1693	IU_4_360_11	203	0.492610837
1694	IU_4_360_11	57	0.456140351
1695	IU_4_360_11	122	0.43442623
1696	IU_4_360_11	0	NA
1697	IU_4_360_12	114	0.5
1698	IU_4_360_12	127	0.464566929
1699	IU_4_360_12	81	0.481481481
1700	IU_4_360_12	58	0.5
1701	IU_4_360_12	18	0.5
1702	IU_4_360_12	57	0.298245614
1703	IU_4_360_12	78	0.474358974
1704	IU_4_360_12	110	0.436363636
1705	IU_4_360_12	0	NA
1706	IU_4_360_12	33	0.606060606
1707	IU_4_360_13	25	0.4
1708	IU_4_360_13	30	0.566666667
1709	IU_4_360_13	0	NA
1710	IU_4_360_13	22	0.545454545
1711	IU_4_360_13	0	NA
1712	IU_4_360_13	0	NA
1713	IU_4_360_13	0	NA
1714	IU_4_360_13	0	NA
1715	IU_4_360_13	0	NA
1716	IU_4_360_13	28	0.464285714
1717	IU_4_360_14	138	0.369565217
1718	IU_4_360_14	0	NA
1719	IU_4_360_14	155	0.522580645
1720	IU_4_360_14	73	0.369863014
1721	IU_4_360_14	0	NA
1722	IU_4_360_14	193	0.528497409
1723	IU_4_360_14	12	0.666666667
1724	IU_4_360_14	0	NA
1725	IU_4_360_14	139	0.525179856
1726	IU_4_360_14	155	0.490322581
1727	IU_4_360_16	113	0.469026549
1728	IU_4_360_16	63	0.555555556
1729	IU_4_360_16	90	0.411111111
1730	IU_4_360_16	118	0.474576271
1731	IU_4_360_16	76	0.526315789
1732	IU_4_360_16	102	0.5
1733	IU_4_360_16	128	0.4765625
1734	IU_4_360_16	74	0.445945946
1735	IU_4_360_16	57	0.561403509
1736	IU_4_360_16	84	0.488095238
1737	IU_4_360_17	3	0.333333333
1738	IU_4_360_17	42	0.404761905
1739	IU_4_360_17	0	NA
1740	IU_4_360_17	34	0.441176471
1741	IU_4_360_17	22	0.5
1742	IU_4_360_17	73	0.424657534
1743	IU_4_360_17	0	NA
1744	IU_4_360_17	0	NA
1745	IU_4_360_17	116	0.336206897
1746	IU_4_360_17	0	NA
1747	IU_4_360_18	29	0.275862069
1748	IU_4_360_18	0	NA
1749	IU_4_360_18	108	0.481481481
1750	IU_4_360_18	102	0.470588235
1751	IU_4_360_18	34	0.470588235
1752	IU_4_360_18	86	0.453488372
1753	IU_4_360_18	37	0.540540541
1754	IU_4_360_18	60	0.466666667
1755	IU_4_360_19	93	0.47311828
1756	IU_4_360_19	0	NA
1757	IU_4_360_19	62	0.435483871
1758	IU_4_360_19	99	0.494949495
1759	IU_4_360_19	0	NA
1760	IU_4_360_19	91	0.406593407
[truncated: 4,630 more rows]
