# Supplementary material for: Gene flow mediates the role of sex chromosome meiotic drive during complex speciation
Source: eLife. 2018 Dec 13;7:e35468. doi: 10.7554/eLife.35468 (PMC6292695; doi:10.7554/eLife.35468)
Supplement: Figure 1—source data 3. [file elife-35468-fig1-data3.txt]

setup.date	test.male	total.F	total.M	sex.ratio	total.N
26-Sep	1	131	152	0.461267606	283
26-Sep	2	59	73	0.443609023	132
26-Sep	3	108	115	0.482142857	223
26-Sep	4	115	113	0.502183406	228
26-Sep	5	151	172	0.466049383	323
26-Sep	6	85	96	0.467032967	181
26-Sep	7	79	65	0.544827586	144
26-Sep	8	69	86	0.442307692	155
26-Sep	9	91	114	0.441747573	205
26-Sep	10	46	52	0.464646465	98
