# Supplementary material for: Gene flow mediates the role of sex chromosome meiotic drive during complex speciation
Source: eLife. 2018 Dec 13;7:e35468. doi: 10.7554/eLife.35468 (PMC6292695; doi:10.7554/eLife.35468)
Supplement: Figure 5—source data 2. [file elife-35468-fig5-data2.txt]

chr	start	end	nsites	piMau	piSim	dxy	min	recRate	rho	gmin	pval
1	2L	10001	15000	3098	4.17778	4.73158	44.34	41	4.127737e-06	41.27737175	0.92467298150654	0.9998
2	2L	15001	20000	4261	5.82222	4.68947	30.64	23	4.127737e-06	41.27737175	0.75065274151436	0.7958
3	2L	20001	25000	4387	11.24444	4.46842	37.85	32	4.127737e-06	41.27737175	0.845442536327609	0.9808
4	2L	25001	30000	4619	9.75556	12.03158	38.73	30	4.127737e-06	41.27737175	0.774593338497289	0.7976
5	2L	30001	35000	3638	13.06667	10.3	35.67	28	4.127737e-06	41.27737175	0.784973366975049	0.8572
6	2L	40001	45000	3237	7.2	16.71053	23.75	15	4.127737e-06	41.27737175	0.631578947368421	0.4391
7	2L	45001	50000	3267	8.37778	15.92632	25.21	19	4.127737e-06	41.27737175	0.753669178897263	0.8631
8	2L	55001	60000	4221	12	19.93684	41.75	31	4.127737e-06	41.27737175	0.74251497005988	0.6103
9	2L	60001	65000	3395	7.2	11.16842	28.6	21	4.127737e-06	41.27737175	0.734265734265734	0.7594
10	2L	65001	70000	3980	10.44444	19.48947	39.72	25	4.127737e-06	41.27737175	0.629405840886203	0.1721
11	2L	70001	75000	4430	13.75556	14.35789	38.27	27	4.127737e-06	41.27737175	0.705513457015939	0.4828
12	2L	75001	80000	3983	6.4	10.51579	28.7	21	4.127737e-06	41.27737175	0.731707317073171	0.7479
13	2L	80001	85000	4347	4.26667	11.28421	28.1	22	4.127737e-06	41.27737175	0.782918149466192	0.9063
14	2L	85001	90000	4704	6.28889	6.27368	35.8	28	4.127737e-06	41.27737175	0.782122905027933	0.8519
15	2L	90001	95000	4647	8.4	4.66316	34.44	27	4.127737e-06	41.27737175	0.78397212543554	0.8654
16	2L	95001	100000	4528	12.91111	10.66842	46.12	40	4.127737e-06	41.27737175	0.867302688638335	0.9876
17	2L	100001	105000	2845	8	8.56316	21.16	15	4.127737e-06	41.27737175	0.708884688090737	0.7795
18	2L	105001	110000	3391	16.44444	9.29474	25.92	19	4.127737e-06	41.27737175	0.733024691358025	0.7857
19	2L	110001	115000	4167	14.86667	17.50526	41.75	30	4.127737e-06	41.27737175	0.718562874251497	0.4938
20	2L	115001	120000	4107	18.42222	19.02105	44.11	35	4.127737e-06	41.27737175	0.793470868283836	0.8366
21	2L	120001	125000	3432	21.2	13.62105	34.73	20	4.127737e-06	41.27737175	0.575871004894904	0.1016
22	2L	125001	130000	4216	14.84444	14.49474	42	32	4.127737e-06	41.27737175	0.761904761904762	0.7141
23	2L	130001	135000	4527	18.26667	19.02105	45.22	33	4.127737e-06	41.27737175	0.729765590446705	0.4967
24	2L	135001	140000	4561	24.88889	22.38421	39.22	29	4.127737e-06	41.27737175	0.739418663946966	0.6374
25	2L	140001	145000	4600	17.37778	15.82632	31.88	20	4.127737e-06	41.27737175	0.627352572145546	0.27
26	2L	145001	150000	4404	16.28889	12.74211	28.84	20	4.127737e-06	41.27737175	0.693481276005548	0.5783
27	2L	150001	155000	3698	19.17778	22.14211	41.02	30	4.127737e-06	41.27737175	0.731350560702096	0.5631
28	2L	155001	160000	2757	15.37778	16.21579	26.08	18	4.127737e-06	41.27737175	0.690184049079755	0.6153
29	2L	165001	170000	2606	18.06667	20.87895	35.88	24	4.127737e-06	41.27737175	0.668896321070234	0.3474
30	2L	170001	175000	4772	11.75556	14.78947	26.57	18	4.127737e-06	41.27737175	0.677455777192322	0.5523
31	2L	175001	180000	4989	10.75556	11.76842	26.85	19	4.127737e-06	41.27737175	0.707635009310987	0.6684
32	2L	180001	185000	4925	14.91111	12.27368	37.86	27	4.127737e-06	41.27737175	0.713153724247227	0.5164
33	2L	185001	190000	4891	9.77778	10.72632	28.36	19	4.127737e-06	41.27737175	0.669957686882934	0.4893
34	2L	190001	195000	4350	16.55556	14.86316	42.78	35	4.127737e-06	41.27737175	0.818139317438055	0.9186
35	2L	195001	200000	4785	13.75556	12.83158	28.49	20	4.127737e-06	41.27737175	0.702000702000702	0.6225
36	2L	200001	205000	4943	14.55556	13.45263	45.52	36	4.127737e-06	41.27737175	0.790861159929701	0.8059
37	2L	205001	210000	4209	15.55556	15.75789	26.61	18	4.127737e-06	41.27737175	0.676437429537768	0.5598
38	2L	210001	215000	4577	22.26667	21.28421	33.12	25	4.127737e-06	41.27737175	0.754830917874396	0.783
39	2L	215001	220000	4415	15.8	23.68421	37.32	27	4.127737e-06	41.27737175	0.723472668810289	0.5717
40	2L	220001	225000	4963	14.53333	20.28947	32.86	22	4.127737e-06	41.27737175	0.669506999391357	0.4038
41	2L	225001	230000	4941	12.73333	19.03158	28.7	19	4.127737e-06	41.27737175	0.662020905923345	0.4499
42	2L	230001	235000	4053	12.68889	18.67895	32.43	20	4.127737e-06	41.27737175	0.616712920135677	0.227
43	2L	235001	240000	4575	20.6	22.36842	42.93	31	4.127737e-06	41.27737175	0.722105753552294	0.4858
44	2L	240001	245000	3708	22.24444	30.23158	43.6	28	4.127737e-06	41.27737175	0.642201834862385	0.1705
45	2L	245001	250000	2977	22.11111	33.84737	42.07	27	4.127737e-06	41.27737175	0.641787497028762	0.1794
46	2L	250001	255000	4417	23.24444	29.53158	35.35	23	4.127737e-06	41.27737175	0.650636492220651	0.2903
47	2L	255001	260000	4356	21.35556	30.29474	42.3	27	4.127737e-06	41.27737175	0.638297872340426	0.1623
48	2L	260001	265000	4325	24.62222	24.26842	44.61	33	4.127737e-06	41.27737175	0.739744451916611	0.561
49	2L	265001	270000	4663	27.73333	30.66842	39.86	25	4.127737e-06	41.27737175	0.627195183140994	0.1606
50	2L	270001	275000	4217	24	41.33684	54.11	42	4.127737e-06	41.27737175	0.776196636481242	0.6635
51	2L	275001	280000	4023	28.51111	30.15263	44.75	29	4.127737e-06	41.27737175	0.64804469273743	0.1779
52	2L	280001	285000	4537	23.46667	29.34211	52.03	39	4.127737e-06	41.27737175	0.749567557178551	0.529
53	2L	285001	290000	3831	17.37778	17.52632	29.68	19	4.127737e-06	41.27737175	0.640161725067385	0.3492
54	2L	290001	295000	4335	22.44444	19.07368	33.67	23	4.127737e-06	41.27737175	0.683100683100683	0.4428
55	2L	295001	300000	3887	27.6	28.23158	47.44	36	4.127737e-06	41.27737175	0.75885328836425	0.6278
56	2L	300001	305000	4200	30.82222	30.13684	46.39	31	4.127737e-06	41.27737175	0.668247467126536	0.2083
57	2L	305001	310000	4396	30.55556	30.77895	60.64	44	4.127737e-06	41.27737175	0.725593667546174	0.3187
58	2L	310001	315000	3993	24.44444	27.26842	41.04	31	4.127737e-06	41.27737175	0.755360623781676	0.6844
59	2L	315001	320000	4294	25.86667	21.44737	54.24	40	4.127737e-06	41.27737175	0.737463126843658	0.4354
60	2L	320001	325000	4416	28.44444	28.15789	52.08	38	4.127737e-06	41.27737175	0.729646697388633	0.4275
61	2L	325001	330000	3768	29.53333	28.51053	50.9	35	4.127737e-06	41.27737175	0.68762278978389	0.2474
62	2L	330001	335000	4826	15.66667	22.85789	29.38	18	4.127737e-06	41.27737175	0.612661674608577	0.251
63	2L	335001	340000	4386	22.71111	36.73158	57.11	47	4.127737e-06	41.27737175	0.822973209595517	0.8717
64	2L	340001	345000	4396	22.51111	31.09474	42.74	31	4.127737e-06	41.27737175	0.72531586335985	0.5105
65	2L	345001	350000	4440	15.86667	27.13684	32.52	18	4.127737e-06	41.27737175	0.55350553505535	0.0861
66	2L	350001	355000	4463	20.06667	35.46316	48.67	38	4.127737e-06	41.27737175	0.780768440517773	0.7337
67	2L	355001	360000	4543	18.91111	23.76842	38.27	29	4.127737e-06	41.27737175	0.757773713091194	0.7355
68	2L	360001	365000	4264	23.97778	29.30526	47.96	40	4.127737e-06	41.27737175	0.834028356964137	0.941
69	2L	365001	370000	4503	18.11111	31.1	46.42	33	4.127737e-06	41.27737175	0.710900473933649	0.3952
70	2L	370001	375000	4471	18.97778	37.48421	67.78	55	4.127737e-06	41.27737175	0.811448804957214	0.7644
71	2L	375001	380000	4420	18.11111	35.31579	52.08	40	4.127737e-06	41.27737175	0.768049155145929	0.6368
72	2L	380001	385000	4966	17.11111	24.01053	46.84	37	4.127737e-06	41.27737175	0.789923142613151	0.793
73	2L	385001	390000	4323	14.62222	23.39474	40.32	30	4.127737e-06	41.27737175	0.744047619047619	0.6393
74	2L	390001	395000	4717	21.64444	25.58947	41.23	29	4.127737e-06	41.27737175	0.703371331554693	0.4241
75	2L	395001	400000	4585	29.84444	46.00526	64.14	51	4.127737e-06	41.27737175	0.795135640785781	0.6835
76	2L	400001	405000	4179	21.84444	28.96842	41.78	28	4.127737e-06	41.27737175	0.670177118238392	0.2678
77	2L	405001	410000	4430	20.06667	27.01053	34.8	24	4.127737e-06	41.27737175	0.689655172413793	0.4558
78	2L	410001	415000	4404	19.13333	32.8	41.07	30	4.127737e-06	41.27737175	0.730460189919649	0.5587
79	2L	415001	420000	4792	18.48889	29.28421	36.74	25	4.127737e-06	41.27737175	0.680457267283615	0.3834
80	2L	420001	425000	4688	19.77778	27.63684	49.71	39	4.127737e-06	41.27737175	0.784550392275196	0.74
81	2L	425001	430000	3806	18.73333	37.67368	48.66	34	4.127737e-06	41.27737175	0.698725852856556	0.3087
82	2L	430001	435000	4806	27.04444	28.24211	41.45	24	4.127737e-06	41.27737175	0.579010856453558	0.0643
83	2L	435001	440000	4580	36.46667	27.24211	60.81	51	4.127737e-06	41.27737175	0.838677849037987	0.9119
84	2L	440001	445000	4091	20.4	27.34737	35.76	20	4.127737e-06	41.27737175	0.559284116331096	0.074
85	2L	445001	450000	4295	21.97778	30.18947	39.94	24	4.127737e-06	41.27737175	0.600901352028042	0.1067
86	2L	450001	455000	4682	29.22222	26.04211	38.82	25	4.127737e-06	41.27737175	0.643997939206595	0.2132
87	2L	455001	460000	3882	30.46667	29.15789	47.77	32	4.127737e-06	41.27737175	0.669876491521876	0.2115
88	2L	460001	465000	4375	32.55556	43.72105	56.68	41	4.127737e-06	41.27737175	0.723359209597742	0.3365
89	2L	465001	470000	4105	36.24444	35.76316	48.9	30	4.127737e-06	41.27737175	0.613496932515337	0.0715
90	2L	470001	475000	4432	31.64444	34.78421	49.64	39	4.127737e-06	41.27737175	0.785656728444803	0.7543
91	2L	475001	480000	4283	25.44444	38.54211	44.65	27	4.127737e-06	41.27737175	0.604703247480403	0.0837
92	2L	480001	485000	4475	28.06667	34.78421	42.33	26	4.127737e-06	41.27737175	0.614221592251358	0.1166
93	2L	485001	490000	4582	32.33333	40.92632	55.07	41	4.127737e-06	41.27737175	0.744506991102234	0.465
94	2L	490001	495000	4345	33	42.61579	56.42	43	4.127737e-06	41.27737175	0.76214108472173	0.5568
95	2L	495001	500000	4573	35.73333	34.12632	54.44	37	4.127737e-06	41.27737175	0.67964731814842	0.185
96	2L	500001	505000	4184	27.88889	38.96842	45.82	34	4.127737e-06	41.27737175	0.742034046268005	0.5652
97	2L	505001	510000	4667	28	30.99474	48.85	37	4.127737e-06	41.27737175	0.757420675537359	0.6085
98	2L	510001	515000	4249	24.77778	28.54737	47.79	35	4.127737e-06	41.27737175	0.732370788867964	0.4935
99	2L	515001	520000	4439	26.86667	27.49474	47.5	35	4.127737e-06	41.27737175	0.736842105263158	0.5083
100	2L	520001	525000	4250	28.88889	50.45789	57.73	41	4.127737e-06	41.27737175	0.710202667590508	0.2801
101	2L	525001	530000	4628	42.26667	43.37368	69.5	50	4.127737e-06	41.27737175	0.719424460431655	0.2274
102	2L	530001	535000	3908	29.4	44.56842	60.7	38	4.127737e-06	41.27737175	0.626029654036244	0.0505
103	2L	535001	540000	4503	30.28889	32.7	52.76	39	4.127737e-06	41.27737175	0.739196360879454	0.4598
104	2L	540001	545000	4794	28.2	31.17368	43.76	36	4.127737e-06	41.27737175	0.822669104204753	0.9259
105	2L	545001	550000	4509	31.53333	40.13158	69.01	55	4.127737e-06	41.27737175	0.796985944066077	0.6648
106	2L	550001	555000	4042	32.08889	46.03158	58.64	42	4.127737e-06	41.27737175	0.716234652114598	0.2835
107	2L	555001	560000	4431	32.15556	33.61053	54.14	42	4.127737e-06	41.27737175	0.775766531215368	0.6636
108	2L	560001	565000	3907	19.53333	27	36.8	24	4.127737e-06	41.27737175	0.652173913043478	0.2743
109	2L	565001	570000	4733	28.71111	36.14737	52.9	39	4.127737e-06	41.27737175	0.737240075614367	0.4512
110	2L	570001	575000	4439	39.11111	42.95789	54.2	42	4.127737e-06	41.27737175	0.774907749077491	0.656
111	2L	575001	580000	4053	38.15556	43.45263	61.85	43	4.127737e-06	41.27737175	0.695230396119644	0.1934
112	2L	580001	585000	4646	22.55556	36.4	46.35	27	4.127737e-06	41.27737175	0.58252427184466	0.0492
113	2L	585001	590000	4172	31.75556	48.25263	71.24	49	4.127737e-06	41.27737175	0.687815833801235	0.1188
114	2L	590001	595000	4113	29.97778	33.2	50.77	34	4.127737e-06	41.27737175	0.669686822926925	0.1841
115	2L	595001	600000	3810	25.26667	38.05789	64.1	51	4.127737e-06	41.27737175	0.795631825273011	0.6946
116	2L	600001	605000	3963	26.15556	42.16842	54.72	40	4.127737e-06	41.27737175	0.730994152046784	0.4031
117	2L	605001	610000	4284	31.68889	35.38947	46.72	33	4.127737e-06	41.27737175	0.706335616438356	0.3585
118	2L	610001	615000	4650	39.44444	54.54211	79.27	61	4.127737e-06	41.27737175	0.769521887220891	0.4183
119	2L	615001	620000	4733	31.2	40.92632	52.99	34	4.127737e-06	41.27737175	0.64163049632006	0.0973
120	2L	620001	625000	4442	35.55556	42.67895	58.7	38	4.127737e-06	41.27737175	0.647359454855196	0.0839
121	2L	625001	630000	4560	32.91111	51.47895	59.52	36	4.127737e-06	41.27737175	0.604838709677419	0.0355
122	2L	630001	635000	4059	26.22222	39.93158	45.74	29	4.127737e-06	41.27737175	0.634018364669873	0.1303
123	2L	635001	640000	4435	31.42222	36.30526	47.95	38	4.127737e-06	41.27737175	0.792492179353493	0.7993
124	2L	640001	645000	4430	32.93333	35.95789	49.02	33	4.127737e-06	41.27737175	0.673194614443084	0.207
125	2L	645001	650000	4181	36.55556	41.06842	55.94	40	4.127737e-06	41.27737175	0.715051841258491	0.3054
126	2L	650001	655000	4289	29.6	39.61053	54.46	41	4.127737e-06	41.27737175	0.752846125596768	0.5135
127	2L	655001	660000	4469	34.84444	43.10526	55.79	41	4.127737e-06	41.27737175	0.734898727370497	0.4058
128	2L	660001	665000	4073	23.46667	35.67368	44.61	29	4.127737e-06	41.27737175	0.6500784577449	0.1774
129	2L	665001	670000	4307	31.33333	42.54211	54.4	37	4.127737e-06	41.27737175	0.680147058823529	0.181
130	2L	670001	675000	3998	24.11111	35.44211	47.09	35	4.127737e-06	41.27737175	0.743257591845402	0.5554
131	2L	675001	680000	4380	27.6	37.87895	50.11	35	4.127737e-06	41.27737175	0.698463380562762	0.2881
132	2L	680001	685000	4158	25.97778	41.28947	48.55	34	4.127737e-06	41.27737175	0.700308959835221	0.3129
133	2L	685001	690000	4433	25.75556	38.23158	48.63	38	4.127737e-06	41.27737175	0.781410651860991	0.7377
134	2L	690001	695000	4345	27.66667	39.11579	56.61	43	4.127737e-06	41.27737175	0.759583112524289	0.5448
135	2L	695001	700000	4501	29.97778	39.58947	54.76	36	4.127737e-06	41.27737175	0.657414170927685	0.1289
136	2L	700001	705000	4609	31.28889	48.43158	70.09	55	4.127737e-06	41.27737175	0.784705378798687	0.5807
137	2L	705001	710000	4058	41.51111	46.73158	69.56	52	4.127737e-06	41.27737175	0.747556066705003	0.3613
138	2L	710001	715000	4357	32.2	38.71579	64.24	46	4.127737e-06	41.27737175	0.716064757160648	0.2483
139	2L	715001	720000	4352	30.66667	40.02105	54.94	42	4.127737e-06	41.27737175	0.764470331270477	0.5788
140	2L	720001	725000	4591	34.66667	58.4	73.42	56	4.127737e-06	41.27737175	0.762734949605012	0.408
141	2L	725001	730000	4298	34.4	44.66316	65.1	46	4.127737e-06	41.27737175	0.706605222734255	0.1984
142	2L	730001	735000	3957	35.17778	35.53158	57.86	43	4.127737e-06	41.27737175	0.743173176633253	0.4332
143	2L	735001	740000	3460	34.22222	42.15789	53.73	35	4.127737e-06	41.27737175	0.651405174018239	0.119
144	2L	740001	745000	4205	29.53333	40.47368	61.47	49	4.127737e-06	41.27737175	0.797136814706361	0.7191
145	2L	745001	750000	4730	35.88889	37.3	55.88	42	4.127737e-06	41.27737175	0.751610594130279	0.5029
146	2L	750001	755000	4350	39.35556	55.27895	70.5	52	4.127737e-06	41.27737175	0.737588652482269	0.298
147	2L	755001	760000	3771	37.97778	39.93158	56.88	40	4.127737e-06	41.27737175	0.70323488045007	0.26
148	2L	760001	765000	3496	29.8	33.74211	46.43	31	4.127737e-06	41.27737175	0.667671763945725	0.2118
149	2L	765001	770000	4420	43.26667	40.41579	63.03	37	4.127737e-06	41.27737175	0.587022052990639	0.0228
150	2L	770001	775000	4562	41.88889	49.12632	70.19	54	4.127737e-06	41.27737175	0.769340361874911	0.4764
151	2L	775001	780000	4577	29.44444	48.27895	59.34	42	4.127737e-06	41.27737175	0.70778564206269	0.2524
152	2L	780001	785000	4725	23.04444	29.93684	47.65	35	4.127737e-06	41.27737175	0.734522560335782	0.5028
153	2L	785001	790000	4551	31.44444	25.41053	43.23	30	4.127737e-06	41.27737175	0.693962526023595	0.3498
154	2L	790001	795000	4601	24.75556	25.10526	34.13	21	4.127737e-06	41.27737175	0.615294462349839	0.1889
155	2L	795001	800000	4341	30.66667	36.15789	52.89	43	4.127737e-06	41.27737175	0.813008130081301	0.8502
156	2L	800001	805000	3692	30.82222	40.73158	55.53	41	4.127737e-06	41.27737175	0.738339636232667	0.4255
157	2L	805001	810000	3534	29.26667	41.84737	46.11	30	4.127737e-06	41.27737175	0.650618087182824	0.1726
158	2L	810001	815000	4311	40.06667	44.97368	56.26	38	4.127737e-06	41.27737175	0.67543547813722	0.1608
159	2L	815001	820000	4178	34.95556	45.07368	55.85	42	4.127737e-06	41.27737175	0.752014324082363	0.5032
160	2L	820001	825000	4613	32.2	48.98421	51.99	33	4.127737e-06	41.27737175	0.634737449509521	0.0971
161	2L	825001	830000	4201	29.8	37.70526	48.29	32	4.127737e-06	41.27737175	0.662663077241665	0.181
162	2L	830001	835000	4418	18.31111	29.64211	43.5	33	4.127737e-06	41.27737175	0.758620689655172	0.6709
163	2L	835001	840000	4645	33.06667	49.79474	60.81	45	4.127737e-06	41.27737175	0.740009866798224	0.395
164	2L	840001	845000	4194	34.71111	49.82632	55.65	39	4.127737e-06	41.27737175	0.700808625336927	0.2466
165	2L	845001	850000	4070	27.97778	35.37895	45.05	29	4.127737e-06	41.27737175	0.643729189789123	0.1547
166	2L	850001	855000	4087	28.8	41.01053	49.6	36	4.127737e-06	41.27737175	0.725806451612903	0.4219
167	2L	855001	860000	4426	27.62222	33.53684	44.66	31	4.127737e-06	41.27737175	0.694133452754143	0.3253
168	2L	860001	865000	3088	15.93333	27.05789	29.84	20	4.127737e-06	41.27737175	0.670241286863271	0.4702
169	2L	865001	870000	3630	29.2	35.43158	46.81	34	4.127737e-06	41.27737175	0.726340525528733	0.463
170	2L	870001	875000	4198	35.04444	44.7	50.53	34	4.127737e-06	41.27737175	0.672867603403918	0.1956
171	2L	875001	880000	4496	50.06667	59.91579	78.35	59	4.127737e-06	41.27737175	0.753031269942565	0.3282
172	2L	880001	885000	3672	31.4	41.33684	48.58	33	4.127737e-06	41.27737175	0.679291889666529	0.2304
173	2L	885001	890000	3355	23.04444	30.23158	38.06	25	4.127737e-06	41.27737175	0.656857593273778	0.2788
174	2L	890001	895000	4023	29.44444	28.17368	41.82	24	4.127737e-06	41.27737175	0.573888091822095	0.0583
175	2L	895001	900000	4038	28.62222	34.46842	43.27	22	4.127737e-06	41.27737175	0.508435405592789	0.0143
176	2L	900001	905000	4283	37.2	38.53684	50.88	32	4.127737e-06	41.27737175	0.628930817610063	0.0895
177	2L	905001	910000	4180	34.6	39.11053	56.25	42	4.127737e-06	41.27737175	0.746666666666667	0.4789
178	2L	910001	915000	4389	41.31111	44.98947	58.53	42	4.127737e-06	41.27737175	0.717580727831881	0.3012
179	2L	915001	920000	4075	26.33333	30.01053	39.3	23	4.127737e-06	41.27737175	0.585241730279898	0.0895
180	2L	920001	925000	3854	29.77778	37.81053	47.81	28	4.127737e-06	41.27737175	0.585651537335286	0.045
181	2L	925001	930000	4239	34.57778	42.54211	53.77	39	4.127737e-06	41.27737175	0.725311511995536	0.3748
182	2L	930001	935000	3583	32.44444	35.24737	42.55	30	4.127737e-06	41.27737175	0.705052878965923	0.4126
183	2L	935001	940000	4070	40.73333	54.73158	71.15	54	4.127737e-06	41.27737175	0.758959943780745	0.4027
184	2L	940001	945000	4321	33.86667	32.26842	51.62	40	4.127737e-06	41.27737175	0.774893452150329	0.6765
185	2L	945001	950000	4002	32.95556	41.68947	50.37	34	4.127737e-06	41.27737175	0.675004963271789	0.2056
186	2L	950001	955000	3638	25.66667	25.39474	34.03	21	4.127737e-06	41.27737175	0.617102556567734	0.2004
187	2L	955001	960000	4691	27.4	34.75789	42.62	22	4.127737e-06	41.27737175	0.516189582355702	0.0177
188	2L	960001	965000	4451	39.31111	49.13158	70.02	56	4.127737e-06	41.27737175	0.799771493858897	0.6797
189	2L	965001	970000	2818	24.06667	28.76842	39.2	26	4.127737e-06	41.27737175	0.663265306122449	0.2861
190	2L	970001	975000	3807	38.88889	41	54.71	40	4.127737e-06	41.27737175	0.73112776457686	0.3974
191	2L	975001	980000	3726	38.6	46.06316	60.36	45	4.127737e-06	41.27737175	0.745526838966203	0.4152
192	2L	980001	985000	2967	21.57778	33.1	46.57	33	4.127737e-06	41.27737175	0.708610693579558	0.3818
193	2L	985001	990000	3820	34.82222	40.21579	53.19	42	4.127737e-06	41.27737175	0.789622109419064	0.7369
194	2L	990001	995000	4194	29.66667	31.83684	48.41	35	4.127737e-06	41.27737175	0.722991117537699	0.4263
195	2L	995001	1000000	4417	32.66667	39.78421	48.05	37	4.127737e-06	41.27737175	0.77003121748179	0.6844
196	2L	1000001	1005000	4447	47.51111	67.19474	76.49	60	4.127737e-06	41.27737175	0.784416263563865	0.531
197	2L	1005001	1010000	4368	26.91111	51.57368	57.72	42	4.127737e-06	41.27737175	0.727650727650728	0.3588
198	2L	1010001	1015000	4458	33.97778	39.46842	55.66	38	4.127737e-06	41.27737175	0.682716492993173	0.1852
199	2L	1015001	1020000	4525	42.91111	47.55789	59.86	43	4.127737e-06	41.27737175	0.718342799866355	0.2948
200	2L	1020001	1025000	4566	45.6	68.52632	68.22	49	4.127737e-06	41.27737175	0.718264438581061	0.2349
201	2L	1025001	1030000	4543	46.71111	57.17895	70.75	51	4.127737e-06	41.27737175	0.720848056537102	0.2286
202	2L	1030001	1035000	2996	32.33333	33.32632	44.53	32	4.127737e-06	41.27737175	0.718616662923871	0.4584
203	2L	1035001	1040000	3238	28.84444	41.12632	49.77	33	4.127737e-06	41.27737175	0.663050030138638	0.1802
204	2L	1040001	1045000	3455	34.93333	38.65789	49.55	31	4.127737e-06	41.27737175	0.625630676084763	0.0887
205	2L	1045001	1050000	4246	36.26667	59.40526	65.47	46	4.127737e-06	41.27737175	0.702611883305331	0.1903
206	2L	1050001	1055000	4610	38.37778	67.40526	77.13	58	4.127737e-06	41.27737175	0.751977181382082	0.3235
207	2L	1055001	1060000	4457	29.53333	41.21053	56.84	43	4.127737e-06	41.27737175	0.756509500351865	0.5227
208	2L	1060001	1065000	4438	28.68889	37.71579	48.9	36	4.127737e-06	41.27737175	0.736196319018405	0.4838
209	2L	1065001	1070000	3568	29.44444	36.84211	49.16	36	4.127737e-06	41.27737175	0.732302685109845	0.4683
210	2L	1070001	1075000	4608	24.46667	46.98947	62.65	45	4.127737e-06	41.27737175	0.718276137270551	0.2664
211	2L	1075001	1080000	2846	14.93333	27.52632	50.83	36	4.127737e-06	41.27737175	0.70824316348613	0.3221
212	2L	1080001	1085000	3016	22.53333	35.04737	43.17	31	4.127737e-06	41.27737175	0.718091267083623	0.4743
213	2L	1085001	1090000	3515	37.44444	53.58421	62.72	48	4.127737e-06	41.27737175	0.76530612244898	0.5212
214	2L	1090001	1095000	4472	41.51111	56.97895	62.19	42	4.127737e-06	41.27737175	0.675349734684033	0.1318
215	2L	1095001	1100000	4436	47.33333	49.26842	61.37	47	4.127737e-06	41.27737175	0.765846504806909	0.5334
216	2L	1100001	1105000	4430	27.55556	45.41053	47.94	34	4.127737e-06	41.27737175	0.709219858156028	0.363
217	2L	1105001	1110000	4213	26.97778	38.36316	41.34	27	4.127737e-06	41.27737175	0.653120464441219	0.2183
218	2L	1110001	1115000	4473	18.4	23.10526	50.18	39	4.127737e-06	41.27737175	0.77720207253886	0.7111
219	2L	1115001	1120000	4345	33.57778	37.59474	56.81	37	4.127737e-06	41.27737175	0.651293786305228	0.0965
220	2L	1120001	1125000	4260	25.91111	37.78947	51.97	37	4.127737e-06	41.27737175	0.711949201462382	0.3358
221	2L	1125001	1130000	4650	47.31111	55.28947	70.16	57	4.127737e-06	41.27737175	0.812428734321551	0.7495
222	2L	1130001	1135000	3974	40.57778	35.23158	65.63	50	4.127737e-06	41.27737175	0.761846716440652	0.4717
223	2L	1135001	1140000	4053	27.6	31.2	44.19	32	4.127737e-06	41.27737175	0.724145734329034	0.4924
224	2L	1145001	1150000	4097	45.71111	50.65789	62.01	42	4.127737e-06	41.27737175	0.677310111272375	0.1427
225	2L	1150001	1155000	4251	32.55556	43.73158	50.82	38	4.127737e-06	41.27737175	0.747737111373475	0.5387
226	2L	1155001	1160000	3965	35.08889	44.43684	56.81	46	4.127737e-06	41.27737175	0.809716599190283	0.8196
227	2L	1160001	1165000	4443	55.64444	73.2	84.82	69	4.127737e-06	41.27737175	0.813487385050696	0.6831
228	2L	1165001	1170000	4459	38.66667	40.79474	49.69	33	4.127737e-06	41.27737175	0.664117528677802	0.1767
229	2L	1170001	1175000	4339	36.2	43.76316	57.82	45	4.127737e-06	41.27737175	0.778277412659979	0.6377
230	2L	1175001	1180000	4764	48.73333	62.2	75.68	56	4.127737e-06	41.27737175	0.739957716701903	0.2823
231	2L	1180001	1185000	4033	33.64444	38.71579	46.24	32	4.127737e-06	41.27737175	0.692041522491349	0.3056
232	2L	1185001	1190000	4071	37.95556	46.9	56.07	39	4.127737e-06	41.27737175	0.695559122525415	0.221
233	2L	1190001	1195000	4148	37.8	40.72105	53.76	39	4.127737e-06	41.27737175	0.725446428571429	0.3803
234	2L	1195001	1200000	4476	45.48889	43.52105	59.62	44	4.127737e-06	41.27737175	0.738007380073801	0.3984
235	2L	1200001	1205000	4377	39.73333	44.02105	54.79	37	4.127737e-06	41.27737175	0.675305712721299	0.1648
236	2L	1205001	1210000	4096	37.71111	50.26316	59.78	46	4.127737e-06	41.27737175	0.7694881231181	0.5743
237	2L	1210001	1215000	4184	36.04444	49.03158	61.07	44	4.127737e-06	41.27737175	0.720484689700344	0.2911
238	2L	1215001	1220000	4196	40.97778	50.48421	63.79	46	4.127737e-06	41.27737175	0.721116162407901	0.2746
239	2L	1220001	1225000	4513	50.88889	60.89474	70.84	54	4.127737e-06	41.27737175	0.762281197063806	0.4363
240	2L	1225001	1230000	4424	37.53333	48.45263	60	42	4.127737e-06	41.27737175	0.7	0.2208
241	2L	1230001	1235000	4320	34.95556	50.17895	62.9	42	4.127737e-06	41.27737175	0.667726550079491	0.1135
242	2L	1235001	1240000	4125	38.44444	38.82632	54.08	36	4.127737e-06	41.27737175	0.665680473372781	0.1515
243	2L	1240001	1245000	4026	37.24444	49.39474	63.15	43	4.127737e-06	41.27737175	0.680918448139351	0.1368
244	2L	1245001	1250000	4383	48.97778	60.05789	68.36	52	4.127737e-06	41.27737175	0.760678759508485	0.4447
245	2L	1250001	1255000	4370	24.42222	41.62632	52.92	40	4.127737e-06	41.27737175	0.755857898715041	0.5473
246	2L	1255001	1260000	4259	32.06667	33.87895	44.73	29	4.127737e-06	41.27737175	0.648334451151353	0.1764
247	2L	1260001	1265000	4175	39.66667	44.02632	65.03	48	4.127737e-06	41.27737175	0.738120867292019	0.3502
248	2L	1265001	1270000	3303	20.62222	44.01579	53.65	43	4.127737e-06	41.27737175	0.801491146318733	0.7987
249	2L	1270001	1275000	3392	27.66667	26.93158	42.07	31	4.127737e-06	41.27737175	0.736867126218208	0.5764
250	2L	1275001	1280000	3456	30.11111	35.56316	54.66	45	4.127737e-06	41.27737175	0.823271130625686	0.8768
251	2L	1280001	1285000	4273	38.88889	41.42105	55.11	35	4.127737e-06	41.27737175	0.635093449464707	0.0782
252	2L	1285001	1290000	4158	44.88889	45.96842	77.53	63	4.127737e-06	41.27737175	0.812588675351477	0.7182
253	2L	1290001	1295000	4137	42.4	54.26842	75.15	61	4.127737e-06	41.27737175	0.811709913506321	0.7142
254	2L	1295001	1300000	4195	36.28889	40.18421	54.84	38	4.127737e-06	41.27737175	0.692924872355945	0.2341
255	2L	1300001	1305000	4282	30.02222	40.80526	59.45	43	4.127737e-06	41.27737175	0.723296888141295	0.3194
256	2L	1305001	1310000	4217	31.84444	34.62105	49.46	32	4.127737e-06	41.27737175	0.646987464617873	0.1337
257	2L	1310001	1315000	4499	37.97778	47.49474	59.29	48	4.127737e-06	41.27737175	0.809580030359251	0.7965
258	2L	1315001	1320000	4424	36.64444	50.58421	58.49	37	4.127737e-06	41.27737175	0.632586766968713	0.0624
259	2L	1320001	1325000	4461	28.17778	40.67895	47.61	37	4.127737e-06	41.27737175	0.77714765805503	0.725
260	2L	1325001	1330000	4640	34.68889	48.86842	57.97	41	4.127737e-06	41.27737175	0.707262377091599	0.2673
261	2L	1330001	1335000	4136	44.37778	35.41053	50.29	34	4.127737e-06	41.27737175	0.676078743288924	0.2084
262	2L	1335001	1340000	4667	36.91111	43.37368	49.37	36	4.127737e-06	41.27737175	0.729187765849706	0.4452
263	2L	1340001	1345000	4735	32.35556	34.91579	45.95	30	4.127737e-06	41.27737175	0.652883569096844	0.1665
264	2L	1345001	1350000	4697	31.77778	39.81579	51.6	34	4.127737e-06	41.27737175	0.65891472868217	0.1482
265	2L	1350001	1355000	4614	34.35556	40.38421	50.09	36	4.127737e-06	41.27737175	0.718706328608505	0.3896
266	2L	1355001	1360000	4337	42.17778	39.53684	56.01	41	4.127737e-06	41.27737175	0.732012140689163	0.3839
267	2L	1360001	1365000	4305	39.4	38.70526	54.34	38	4.127737e-06	41.27737175	0.699300699300699	0.2526
268	2L	1365001	1370000	4385	36.13333	45.74211	56.1	42	4.127737e-06	41.27737175	0.748663101604278	0.4904
269	2L	1370001	1375000	4425	34.11111	50.54737	53.66	38	4.127737e-06	41.27737175	0.708162504658964	0.2911
270	2L	1375001	1380000	4299	35.57778	40.66316	56.84	40	4.127737e-06	41.27737175	0.703729767769177	0.252
271	2L	1380001	1385000	4279	37.44444	40.29474	51.17	34	4.127737e-06	41.27737175	0.664451827242525	0.1676
272	2L	1385001	1390000	4418	39.53333	39.27895	56.67	39	4.127737e-06	41.27737175	0.688194812069878	0.1935
273	2L	1390001	1395000	4144	29.51111	41.46316	48.95	33	4.127737e-06	41.27737175	0.674157303370786	0.2096
274	2L	1395001	1400000	3936	39.51111	41.33684	54.53	38	4.127737e-06	41.27737175	0.696864111498258	0.2466
275	2L	1400001	1405000	4421	35.71111	38.17368	49.54	37	4.127737e-06	41.27737175	0.746871215179653	0.5368
276	2L	1405001	1410000	4292	38.22222	50.19474	73.55	51	4.127737e-06	41.27737175	0.693405846363018	0.129
277	2L	1410001	1415000	4615	29.08889	37.91053	55.87	37	4.127737e-06	41.27737175	0.662251655629139	0.1234
278	2L	1415001	1420000	4466	31.66667	41.4	57.44	42	4.127737e-06	41.27737175	0.731197771587744	0.371
279	2L	1420001	1425000	4110	27.91111	47.03158	72.57	58	4.127737e-06	41.27737175	0.799228331266364	0.6526
280	2L	1425001	1430000	4608	31.93333	38.81579	67.05	55	4.127737e-06	41.27737175	0.820283370618941	0.8046
281	2L	1430001	1435000	4206	20.82222	38.42105	52.41	38	4.127737e-06	41.27737175	0.7250524709025	0.3964
282	2L	1435001	1440000	4161	22.15556	35.89474	59.74	46	4.127737e-06	41.27737175	0.770003347840643	0.5758
283	2L	1440001	1445000	4492	15.11111	39.06842	61.87	48	4.127737e-06	41.27737175	0.775820268304509	0.5966
284	2L	1445001	1450000	4632	11.4	37.12105	66.18	48	4.127737e-06	41.27737175	0.725294650951949	0.2793
285	2L	1455001	1460000	3862	12.31111	32.25789	50.84	40	4.127737e-06	41.27737175	0.786782061369001	0.7503
286	2L	1460001	1465000	4131	16.28889	42.65263	58.34	45	4.127737e-06	41.27737175	0.771340418237916	0.5981
287	2L	1465001	1470000	3753	25.17778	30.81053	59.87	47	4.127737e-06	41.27737175	0.785034240855186	0.6622
288	2L	1470001	1475000	4244	26.75556	38.16842	66.21	51	4.127737e-06	41.27737175	0.770276393294064	0.5194
289	2L	1475001	1480000	4313	28.64444	35.02632	67.51	49	4.127737e-06	41.27737175	0.725818397274478	0.2625
290	2L	1480001	1485000	3875	31.73333	32.94211	55.15	42	4.127737e-06	41.27737175	0.761559383499547	0.5684
291	2L	1485001	1490000	4315	27.08889	36.27895	48.61	33	4.127737e-06	41.27737175	0.678872659946513	0.2345
292	2L	1490001	1495000	4389	36.51111	37.26316	52.93	37	4.127737e-06	41.27737175	0.699036463253353	0.2652
293	2L	1495001	1500000	4168	27.8	31.13158	41.17	28	4.127737e-06	41.27737175	0.680106873937333	0.3171
294	2L	1500001	1505000	4531	32.86667	52.07895	60.39	42	4.127737e-06	41.27737175	0.695479384003974	0.2044
295	2L	1505001	1510000	3964	29.08889	38.64737	47.8	32	4.127737e-06	41.27737175	0.669456066945607	0.2056
296	2L	1510001	1515000	2651	18.55556	27.70526	39.49	28	4.127737e-06	41.27737175	0.709040263357812	0.4694
297	2L	1515001	1520000	4422	29	32.21579	48.54	36	4.127737e-06	41.27737175	0.741656365883807	0.5201
298	2L	1520001	1525000	4412	37.91111	49.62632	69.92	52	4.127737e-06	41.27737175	0.74370709382151	0.332
299	2L	1525001	1530000	4595	29.53333	36.66842	54.99	44	4.127737e-06	41.27737175	0.800145480996545	0.7794
300	2L	1530001	1535000	4589	42.86667	50.43158	63.12	47	4.127737e-06	41.27737175	0.744613434727503	0.3989
301	2L	1535001	1540000	4633	31.06667	50.66316	62.36	46	4.127737e-06	41.27737175	0.737652341244387	0.3563
302	2L	1540001	1545000	4076	47.6	54.59474	82.52	60	4.127737e-06	41.27737175	0.727096461463888	0.1857
303	2L	1545001	1550000	3910	32.66667	42.23684	53.56	38	4.127737e-06	41.27737175	0.709484690067214	0.3022
304	2L	1550001	1555000	4184	41.35556	49.51053	57.65	41	4.127737e-06	41.27737175	0.711188204683435	0.2845
305	2L	1555001	1560000	2709	24.91111	24.78421	31.49	17	4.127737e-06	41.27737175	0.539853921879962	0.0785
306	2L	1560001	1565000	3430	30.71111	41.96316	49.23	33	4.127737e-06	41.27737175	0.670322973796466	0.2004
307	2L	1565001	1570000	4087	30.28889	49.25789	51.88	34	4.127737e-06	41.27737175	0.655358519660756	0.1357
308	2L	1570001	1575000	3747	36.84444	41.47368	50.25	36	4.127737e-06	41.27737175	0.716417910447761	0.3693
309	2L	1575001	1580000	4068	30.75556	45.31579	57.27	42	4.127737e-06	41.27737175	0.733368255631221	0.3946
310	2L	1580001	1585000	3929	28.86667	35.14211	42.25	27	4.127737e-06	41.27737175	0.63905325443787	0.1681
311	2L	1585001	1590000	3745	29.13333	41.98421	48.14	27	4.127737e-06	41.27737175	0.560864146240133	0.0291
312	2L	1590001	1595000	4097	28.66667	31.92632	44.79	28	4.127737e-06	41.27737175	0.62513954007591	0.1187
313	2L	1595001	1600000	4111	28.11111	37.65263	42.11	30	4.127737e-06	41.27737175	0.712419852766564	0.4593
314	2L	1600001	1605000	4313	28.88889	44.55789	46.15	35	4.127737e-06	41.27737175	0.75839653304442	0.6404
315	2L	1605001	1610000	4047	28.31111	41.42105	49.07	32	4.127737e-06	41.27737175	0.652129610760139	0.1476
316	2L	1610001	1615000	3929	23.66667	32.83158	37.25	26	4.127737e-06	41.27737175	0.697986577181208	0.4607
317	2L	1615001	1620000	4733	26.13333	35	39.11	24	4.127737e-06	41.27737175	0.613653796982869	0.1423
318	2L	1620001	1625000	4577	18.26667	21.13158	31.93	22	4.127737e-06	41.27737175	0.689007203257125	0.5027
319	2L	1625001	1630000	4738	39.33333	48.03158	54.5	31	4.127737e-06	41.27737175	0.568807339449541	0.0214
320	2L	1630001	1635000	4374	49.26667	64.81579	78.52	53	4.127737e-06	41.27737175	0.674987264391238	0.0767
321	2L	1635001	1640000	4337	46.48889	47.92632	57.23	41	4.127737e-06	41.27737175	0.716407478595142	0.3031
322	2L	1640001	1645000	2603	29.02222	37.54211	40.23	28	4.127737e-06	41.27737175	0.695998011434253	0.3967
323	2L	1645001	1650000	4377	38.17778	43.28947	54.38	29	4.127737e-06	41.27737175	0.533284295696947	0.0102
324	2L	1650001	1655000	4500	52.82222	52.17368	65.66	35	4.127737e-06	41.27737175	0.533049040511727	0.0071
325	2L	1655001	1660000	3788	19.93333	41.22632	44.1	29	4.127737e-06	41.27737175	0.657596371882086	0.2006
326	2L	1660001	1665000	4184	23.66667	48.30526	63.7	16	4.127737e-06	41.27737175	0.251177394034537	1e-04
327	2L	1665001	1670000	4282	18.06667	39.37368	46.53	31	4.127737e-06	41.27737175	0.666236836449602	0.2041
328	2L	1670001	1675000	4571	23.37778	54.55789	66.43	42	4.127737e-06	41.27737175	0.632244467860906	0.0467
329	2L	1675001	1680000	3886	31.2	45.11053	61.43	34	4.127737e-06	41.27737175	0.553475500569754	0.0093
330	2L	1680001	1685000	4302	57.44444	60.14737	95.01	82	4.127737e-06	41.27737175	0.86306704557415	0.9078
331	2L	1690001	1695000	3416	25.93333	25.1	45.74	31	4.127737e-06	41.27737175	0.677743769129864	0.2545
332	2L	1695001	1700000	3639	26.42222	31.67895	46.24	33	4.127737e-06	41.27737175	0.713667820069204	0.4018
333	2L	1705001	1710000	2922	57.53333	65.56842	97.24	70	4.127737e-06	41.27737175	0.71986836692719	0.1179
334	2L	1720001	1725000	4299	29.37778	35.45263	50.71	36	4.127737e-06	41.27737175	0.709919148097022	0.3409
335	2L	1725001	1730000	4245	30.08889	38.44737	54.96	37	4.127737e-06	41.27737175	0.673216885007278	0.1637
336	2L	1730001	1735000	4041	25.57778	34.4	67.3	54	4.127737e-06	41.27737175	0.802377414561664	0.7097
337	2L	1735001	1740000	4631	23.71111	37.02632	53.42	38	4.127737e-06	41.27737175	0.711344065892924	0.3168
338	2L	1740001	1745000	4479	32.44444	40.3	62.59	48	4.127737e-06	41.27737175	0.766895670234862	0.535
339	2L	1745001	1750000	4502	28.44444	37.83684	49.61	32	4.127737e-06	41.27737175	0.645031243700867	0.1305
340	2L	1750001	1755000	4356	30.02222	36.02105	55.16	40	4.127737e-06	41.27737175	0.725163161711385	0.3651
341	2L	1755001	1760000	4510	38.17778	48.3	65.64	43	4.127737e-06	41.27737175	0.655088360755637	0.0781
342	2L	1760001	1765000	4319	26.88889	30.67368	49.52	35	4.127737e-06	41.27737175	0.706785137318255	0.3331
343	2L	1765001	1770000	3585	32.93333	28.11053	45.87	31	4.127737e-06	41.27737175	0.675822977981251	0.247
344	2L	1770001	1775000	2648	18.71111	24.17895	32.17	23	4.127737e-06	41.27737175	0.714951818464408	0.6147
345	2L	1775001	1780000	3489	35.55556	36.57368	48.16	36	4.127737e-06	41.27737175	0.747508305647841	0.5624
346	2L	1780001	1785000	4036	36.71111	53.94737	58.97	42	4.127737e-06	41.27737175	0.712226555875869	0.2722
347	2L	1785001	1790000	3871	50.64444	51.19474	65.79	45	4.127737e-06	41.27737175	0.683994528043776	0.1328
348	2L	1790001	1795000	3939	41.42222	53.06316	63.25	37	4.127737e-06	41.27737175	0.58498023715415	0.0174
349	2L	1795001	1800000	4077	49.86667	49.02105	64.78	35	4.127737e-06	41.27737175	0.540290213028713	0.0071
350	2L	1800001	1805000	4347	49.08889	46.28947	61.61	38	4.127737e-06	41.27737175	0.616782989774387	0.0431
351	2L	1805001	1810000	4220	46.62222	46.65263	60.99	32	4.127737e-06	41.27737175	0.524676176422364	0.0058
352	2L	1810001	1815000	3851	41.42222	44.4	53.2	24	4.127737e-06	41.27737175	0.451127819548872	0.0035
353	2L	1815001	1820000	4506	41.04444	41.21053	59.35	0	4.127737e-06	41.27737175	0	0
354	2L	1820001	1825000	4243	32.02222	26.33158	47.02	2	4.127737e-06	41.27737175	0.0425350914504466	0
355	2L	1825001	1830000	4599	49.77778	32.21053	79.29	3	4.127737e-06	41.27737175	0.0378357926598562	0
356	2L	1830001	1835000	3993	27.08889	15.48421	39.87	5	4.127737e-06	41.27737175	0.125407574617507	1e-04
357	2L	1835001	1840000	4613	41.64444	33.63158	61.03	32	4.127737e-06	41.27737175	0.524332295592332	0.0052
358	2L	1840001	1845000	4277	43.66667	40.20526	62.51	33	4.127737e-06	41.27737175	0.527915533514638	0.0088
359	2L	1845001	1850000	4304	43.93333	42.71053	56.84	34	4.127737e-06	41.27737175	0.5981703026038	0.0345
360	2L	1850001	1855000	4320	42.15556	44.65263	65.39	52	4.127737e-06	41.27737175	0.795228628230616	0.677
361	2L	1855001	1860000	4244	25.53333	49.73684	59.6	42	4.127737e-06	41.27737175	0.704697986577181	0.2316
362	2L	1860001	1865000	4368	27.4	36.36842	53.73	38	4.127737e-06	41.27737175	0.707239903219803	0.297
363	2L	1865001	1870000	4727	32.46667	52.82632	76.97	62	4.127737e-06	41.27737175	0.805508639729765	0.6604
364	2L	1870001	1875000	4745	40.28889	63.31053	74.94	60	4.127737e-06	41.27737175	0.800640512409928	0.6476
365	2L	1875001	1880000	3820	41.97778	39.54211	57.1	42	4.127737e-06	41.27737175	0.735551663747811	0.394
366	2L	1880001	1885000	3973	28.62222	31.53158	48.61	33	4.127737e-06	41.27737175	0.678872659946513	0.2298
367	2L	1885001	1890000	4226	33.84444	36.56316	55.93	41	4.127737e-06	41.27737175	0.733059181119256	0.3981
368	2L	1890001	1895000	4395	40.77778	46.98421	69.49	54	4.127737e-06	41.27737175	0.777090228809901	0.5284
369	2L	1895001	1900000	3744	37.08889	48.51053	65.44	45	4.127737e-06	41.27737175	0.687652811735941	0.1482
370	2L	1900001	1905000	3551	26.08889	41.78947	60.46	48	4.127737e-06	41.27737175	0.793913331128019	0.7119
371	2L	1905001	1910000	3710	26.22222	41.98421	54.28	39	4.127737e-06	41.27737175	0.718496683861459	0.3422
372	2L	1910001	1915000	4065	30.51111	43.53684	59.61	36	4.127737e-06	41.27737175	0.603925515853045	0.0375
373	2L	1915001	1920000	4134	39.97778	40.04737	66.27	51	4.127737e-06	41.27737175	0.769578995020371	0.5152
374	2L	1920001	1925000	4267	38.04444	29.93684	54.15	39	4.127737e-06	41.27737175	0.720221606648199	0.3529
375	2L	1925001	1930000	4790	25.66667	27.44737	36.49	24	4.127737e-06	41.27737175	0.657714442312962	0.3068
376	2L	1930001	1935000	4537	35.13333	38.32632	65.14	50	4.127737e-06	41.27737175	0.767577525330058	0.5084
377	2L	1935001	1940000	4445	29.66667	37.60526	49.17	30	4.127737e-06	41.27737175	0.61012812690665	0.0684
378	2L	1940001	1945000	4512	32.17778	37.85789	52.7	39	4.127737e-06	41.27737175	0.740037950664137	0.4656
379	2L	1945001	1950000	4385	29.62222	34.09474	46.09	33	4.127737e-06	41.27737175	0.715990453460621	0.417
380	2L	1950001	1955000	4576	42	41.27368	61.51	42	4.127737e-06	41.27737175	0.682815802308568	0.152
381	2L	1955001	1960000	3999	26.93333	38.18947	48.33	36	4.127737e-06	41.27737175	0.74487895716946	0.5475
382	2L	1960001	1965000	4427	33.24444	43.08947	58.87	45	4.127737e-06	41.27737175	0.764396127059623	0.552
383	2L	1965001	1970000	3829	23.88889	28.56316	55.97	41	4.127737e-06	41.27737175	0.732535286760765	0.3941
384	2L	1970001	1975000	4107	32.08889	38.84737	55.89	39	4.127737e-06	41.27737175	0.697799248523886	0.246
385	2L	1975001	1980000	4327	39.97778	41.41579	65.89	48	4.127737e-06	41.27737175	0.728486872059493	0.2993
386	2L	1980001	1985000	4075	34.53333	48.16842	58.47	40	4.127737e-06	41.27737175	0.684111510176159	0.178
387	2L	1985001	1990000	3713	32.04444	26.71579	44.94	30	4.127737e-06	41.27737175	0.667556742323097	0.2239
388	2L	1990001	1995000	4453	35.11111	41.04211	58.65	43	4.127737e-06	41.27737175	0.733162830349531	0.3732
389	2L	1995001	2000000	3919	40.6	23.09474	51.48	36	4.127737e-06	41.27737175	0.699300699300699	0.287
390	2L	2000001	2005000	4248	43.04444	30.91579	78.54	65	4.127737e-06	41.27737175	0.827603768780239	0.7929
391	2L	2005001	2010000	3942	23.64444	11.92632	41.01	30	4.127737e-06	41.27737175	0.731528895391368	0.5673
392	2L	2010001	2015000	4813	28.04444	16.42105	49.62	36	4.127737e-06	41.27737175	0.725513905683192	0.4277
393	2L	2015001	2020000	4379	19.64444	21.68947	37.76	25	4.127737e-06	41.27737175	0.662076271186441	0.3036
394	2L	2020001	2025000	4837	32.11111	28.37368	58.87	44	4.127737e-06	41.27737175	0.747409546458298	0.4475
395	2L	2025001	2030000	4734	18.66667	29.26316	51.14	37	4.127737e-06	41.27737175	0.723504106374658	0.3967
396	2L	2030001	2035000	4496	26.93333	28.29474	45.91	34	4.127737e-06	41.27737175	0.740579394467436	0.5494
397	2L	2035001	2040000	3409	32.82222	28.14737	36.59	21	4.127737e-06	41.27737175	0.573927302541678	0.0895
398	2L	2040001	2045000	4343	33.53333	31.24211	41.35	25	4.127737e-06	41.27737175	0.60459492140266	0.1052
399	2L	2045001	2050000	4586	27.35556	26.45263	38.35	25	4.127737e-06	41.27737175	0.651890482398957	0.2465
400	2L	2050001	2055000	4351	28.73333	35.25263	46.15	37	4.127737e-06	41.27737175	0.801733477789816	0.8528
401	2L	2055001	2060000	4097	30.51111	38.60526	47.2	32	4.127737e-06	41.27737175	0.677966101694915	0.2429
402	2L	2060001	2065000	3969	35.46667	49.03684	56.47	35	4.127737e-06	41.27737175	0.619798122897114	0.0625
403	2L	2065001	2070000	3491	22.35556	32.46316	42.19	30	4.127737e-06	41.27737175	0.711068973690448	0.4457
404	2L	2070001	2075000	4178	24.97778	49.23684	61.49	39	4.127737e-06	41.27737175	0.634249471458774	0.0583
405	2L	2075001	2080000	2508	10.22222	42.05789	51.77	42	4.127737e-06	41.27737175	0.811280664477497	0.852
406	2L	2080001	2085000	4232	27.75556	42.76316	62.21	42	4.127737e-06	41.27737175	0.675132615335155	0.1302
407	2L	2085001	2090000	4736	31.91111	50.85789	56.77	41	4.127737e-06	41.27737175	0.722212436145852	0.3376
408	2L	2090001	2095000	4557	36.75556	44.52632	57.27	41	4.127737e-06	41.27737175	0.71590710668762	0.3024
409	2L	2095001	2100000	4263	25.17778	30.94211	46.42	33	4.127737e-06	41.27737175	0.710900473933649	0.3918
410	2L	2100001	2105000	4658	38.31111	43.16842	63.75	48	4.127737e-06	41.27737175	0.752941176470588	0.4352
411	2L	2105001	2110000	4670	35.77778	49.91579	67.31	48	4.127737e-06	41.27737175	0.71311840736889	0.2243
412	2L	2110001	2115000	3854	40.75556	54.47368	63.87	48	4.127737e-06	41.27737175	0.751526538280883	0.4308
413	2L	2115001	2120000	3459	33.93333	33.05263	45.6	29	4.127737e-06	41.27737175	0.635964912280702	0.1334
414	2L	2125001	2130000	3920	31.71111	33.43158	53.41	38	4.127737e-06	41.27737175	0.711477251451039	0.3218
415	2L	2130001	2135000	4001	45.51111	57.73158	69.95	49	4.127737e-06	41.27737175	0.700500357398142	0.164
416	2L	2135001	2140000	3330	29.68889	36.12105	49.61	35	4.127737e-06	41.27737175	0.705502922797823	0.3314
417	2L	2140001	2145000	4472	37.11111	46.07895	57.94	45	4.127737e-06	41.27737175	0.776665516051087	0.6215
418	2L	2145001	2150000	4164	31.71111	37.20526	50.22	30	4.127737e-06	41.27737175	0.597371565113501	0.0498
419	2L	2150001	2155000	4490	40.64444	45.35263	64.05	46	4.127737e-06	41.27737175	0.718188914910226	0.2581
420	2L	2155001	2160000	3288	36.22222	34.23684	57.2	42	4.127737e-06	41.27737175	0.734265734265734	0.3942
421	2L	2160001	2165000	3563	24.91111	23.56842	34.42	24	4.127737e-06	41.27737175	0.697269029633934	0.4938
422	2L	2165001	2170000	3061	25.44444	26.02105	41.4	28	4.127737e-06	41.27737175	0.676328502415459	0.3038
423	2L	2170001	2175000	3684	34.95556	36.60526	51.94	38	4.127737e-06	41.27737175	0.731613400077012	0.4423
424	2L	2175001	2180000	4255	37.35556	51.66842	63.5	48	4.127737e-06	41.27737175	0.755905511811024	0.4474
425	2L	2180001	2185000	4058	28.04444	33.01579	43.9	30	4.127737e-06	41.27737175	0.683371298405467	0.2963
426	2L	2185001	2190000	4006	31.57778	38.92105	54.52	39	4.127737e-06	41.27737175	0.715333822450477	0.3304
427	2L	2190001	2195000	4346	37.46667	45.86842	59.27	42	4.127737e-06	41.27737175	0.708621562341825	0.2592
428	2L	2195001	2200000	4035	38.26667	42.08421	56.03	43	4.127737e-06	41.27737175	0.767446011065501	0.5839
429	2L	2200001	2205000	4366	35.64444	38.18947	57.02	41	4.127737e-06	41.27737175	0.719045948789898	0.3211
430	2L	2205001	2210000	4146	44.6	50.78421	78.97	52	4.127737e-06	41.27737175	0.65847790300114	0.0521
431	2L	2210001	2215000	3691	39.68889	48.67368	60.32	44	4.127737e-06	41.27737175	0.729442970822281	0.3368
432	2L	2215001	2220000	3867	30.73333	43.37368	50.35	33	4.127737e-06	41.27737175	0.655412115193645	0.1441
433	2L	2220001	2225000	4083	34	42.01053	55.05	41	4.127737e-06	41.27737175	0.744777475022707	0.4709
434	2L	2225001	2230000	4490	25.66667	38.89474	52	34	4.127737e-06	41.27737175	0.653846153846154	0.1386
435	2L	2230001	2235000	4372	30.71111	40.11579	55.05	34	4.127737e-06	41.27737175	0.617620345140781	0.0575
436	2L	2235001	2240000	4351	31.26667	52.63158	68.48	55	4.127737e-06	41.27737175	0.803154205607477	0.7094
437	2L	2240001	2245000	4263	28.53333	43.87895	67.92	55	4.127737e-06	41.27737175	0.809776207302709	0.7554
438	2L	2245001	2250000	2504	12.57778	29.10526	33.08	23	4.127737e-06	41.27737175	0.695284159613059	0.5159
439	2L	2250001	2255000	4544	43.15556	68.22105	86.99	69	4.127737e-06	41.27737175	0.793194620071273	0.5176
440	2L	2255001	2260000	3619	38.73333	48.78421	54.13	38	4.127737e-06	41.27737175	0.702013670792536	0.272
441	2L	2260001	2265000	4186	39.68889	50.95789	58.95	40	4.127737e-06	41.27737175	0.678541136556404	0.1517
442	2L	2265001	2270000	4032	41.93333	57.43158	63.26	46	4.127737e-06	41.27737175	0.727157761618716	0.3058
443	2L	2270001	2275000	4501	55.68889	53.04737	68.06	53	4.127737e-06	41.27737175	0.778724654716427	0.5602
444	2L	2275001	2280000	4699	44.33333	44.54211	62.08	41	4.127737e-06	41.27737175	0.660438144329897	0.095
445	2L	2280001	2285000	4453	35.55556	37.61053	58.22	43	4.127737e-06	41.27737175	0.738577808313294	0.4052
446	2L	2285001	2290000	4032	49.55556	58.53684	85.7	64	4.127737e-06	41.27737175	0.746791131855309	0.2582
447	2L	2290001	2295000	3936	22.04444	25.37368	36.7	22	4.127737e-06	41.27737175	0.599455040871935	0.1332
448	2L	2295001	2300000	4444	33.04444	32.51579	42.48	26	4.127737e-06	41.27737175	0.612052730696799	0.1117
449	2L	2300001	2305000	4119	30.88889	36.31053	45.23	30	4.127737e-06	41.27737175	0.663276586336502	0.2103
450	2L	2305001	2310000	4250	33.88889	38.7	48.59	33	4.127737e-06	41.27737175	0.679152088907182	0.2345
451	2L	2310001	2315000	4736	33.71111	39.94211	54.58	40	4.127737e-06	41.27737175	0.732869182850861	0.4142
452	2L	2315001	2320000	4502	25.2	50.16842	48.27	33	4.127737e-06	41.27737175	0.683654443753884	0.254
453	2L	2320001	2325000	4693	22.46667	26.11053	32.91	22	4.127737e-06	41.27737175	0.668489820723185	0.3928
454	2L	2325001	2330000	4329	28.71111	32.63684	48.46	37	4.127737e-06	41.27737175	0.763516302104829	0.6505
455	2L	2330001	2335000	4294	28	37.34737	46.65	31	4.127737e-06	41.27737175	0.664523043944266	0.205
456	2L	2335001	2340000	4454	18.71111	28.49474	32.03	25	4.127737e-06	41.27737175	0.780518264127381	0.8768
457	2L	2340001	2345000	4699	25.35556	33.22105	46.08	30	4.127737e-06	41.27737175	0.651041666666667	0.1709
458	2L	2345001	2350000	3931	32.68889	41.17368	56.7	43	4.127737e-06	41.27737175	0.758377425044092	0.5339
459	2L	2350001	2355000	4293	26.17778	35.53684	43.58	30	4.127737e-06	41.27737175	0.688389169343736	0.3112
460	2L	2355001	2360000	4407	36.22222	40.35263	53.83	41	4.127737e-06	41.27737175	0.761657068549136	0.5833
461	2L	2360001	2365000	4207	30.37778	51.45263	65.81	50	4.127737e-06	41.27737175	0.759762953958365	0.4588
462	2L	2365001	2370000	3945	24.88889	27.98947	37.74	28	4.127737e-06	41.27737175	0.741918388977213	0.6616
463	2L	2370001	2375000	3440	29.11111	42.89474	47.72	34	4.127737e-06	41.27737175	0.712489522212909	0.3843
464	2L	2375001	2380000	4108	39.11111	43.86316	55.77	35	4.127737e-06	41.27737175	0.627577550654474	0.0732
465	2L	2380001	2385000	4174	35.13333	37.10526	56.84	42	4.127737e-06	41.27737175	0.738916256157635	0.4241
466	2L	2385001	2390000	4262	40.8	35.18421	55.12	40	4.127737e-06	41.27737175	0.725689404934688	0.3662
467	2L	2390001	2395000	4635	33.77778	45.76316	62.97	45	4.127737e-06	41.27737175	0.714626012386851	0.2478
468	2L	2395001	2400000	4235	31.08889	43.74737	58.02	41	4.127737e-06	41.27737175	0.706652878317821	0.2634
469	2L	2400001	2405000	4201	31.88889	40.48947	57.57	47	4.127737e-06	41.27737175	0.816397429216606	0.8394
470	2L	2405001	2410000	4546	30.08889	33.72632	51.24	34	4.127737e-06	41.27737175	0.663544106167057	0.1578
471	2L	2410001	2415000	3682	30.02222	42.95263	52.33	31	4.127737e-06	41.27737175	0.592394420026753	0.0429
472	2L	2415001	2420000	4217	27.53333	44.65263	66.57	50	4.127737e-06	41.27737175	0.751089079164789	0.4082
473	2L	2420001	2425000	4446	35.26667	39.48421	53.41	37	4.127737e-06	41.27737175	0.692754165886538	0.2384
474	2L	2425001	2430000	4099	37.13333	41.64211	62.02	46	4.127737e-06	41.27737175	0.741696227023541	0.392
475	2L	2430001	2435000	3837	30.35556	49.46316	64.18	48	4.127737e-06	41.27737175	0.747896540978498	0.3975
476	2L	2435001	2440000	4129	38.46667	40.47368	68.68	56	4.127737e-06	41.27737175	0.81537565521258	0.7731
477	2L	2440001	2445000	4681	36.42222	55.41579	63.01	37	4.127737e-06	41.27737175	0.587208379622282	0.0211
478	2L	2445001	2450000	3369	28.15556	32.86842	41.01	26	4.127737e-06	41.27737175	0.633991709339186	0.1721
479	2L	2450001	2455000	4073	32.68889	37.16842	55.7	41	4.127737e-06	41.27737175	0.736086175942549	0.4123
480	2L	2455001	2460000	4099	27.2	40.68947	48.25	35	4.127737e-06	41.27737175	0.725388601036269	0.4329
481	2L	2460001	2465000	4010	30.15556	32.76316	48.37	26	4.127737e-06	41.27737175	0.537523258217904	0.0179
482	2L	2465001	2470000	4489	24.95556	42.3	48.92	33	4.127737e-06	41.27737175	0.674570727718724	0.2176
483	2L	2470001	2475000	4163	42.08889	45.31579	67.83	46	4.127737e-06	41.27737175	0.678166003243403	0.1053
484	2L	2475001	2480000	4400	41.17778	38.96316	51.23	37	4.127737e-06	41.27737175	0.722233066562561	0.3848
485	2L	2480001	2485000	4241	33.97778	39.20526	48.81	35	4.127737e-06	41.27737175	0.717066174964147	0.3931
486	2L	2485001	2490000	4548	36.2	37.95263	50.33	38	4.127737e-06	41.27737175	0.755016888535665	0.5901
487	2L	2490001	2495000	4151	34.06667	38.94211	53.03	36	4.127737e-06	41.27737175	0.678861022062983	0.1923
488	2L	2495001	2500000	4249	28.95556	36.57368	43.1	19	4.127737e-06	41.27737175	0.440835266821346	0.0038
489	2L	2500001	2505000	4520	33.42222	42.01053	60.86	47	4.127737e-06	41.27737175	0.772264212947749	0.5779
490	2L	2505001	2510000	3135	14.82222	34.79474	46.46	31	4.127737e-06	41.27737175	0.667240637107189	0.2197
491	2L	2510001	2515000	3324	23.55556	38.79474	51.95	41	4.127737e-06	41.27737175	0.789220404234841	0.7483
492	2L	2515001	2520000	4413	39.06667	46.78421	61.92	46	4.127737e-06	41.27737175	0.742894056847545	0.3999
493	2L	2520001	2525000	4421	37.53333	36.52632	58.75	48	4.127737e-06	41.27737175	0.817021276595745	0.8388
494	2L	2525001	2530000	3291	33.02222	32.51053	45.76	30	4.127737e-06	41.27737175	0.655594405594406	0.187
495	2L	2530001	2535000	4039	33.84444	43.5	54.12	36	4.127737e-06	41.27737175	0.665188470066519	0.1475
496	2L	2535001	2540000	3707	23.53333	32.82105	43.46	32	4.127737e-06	41.27737175	0.736309249884952	0.5554
497	2L	2540001	2545000	4357	26.8	28.70526	42.94	26	4.127737e-06	41.27737175	0.605496040987424	0.0953
498	2L	2545001	2550000	4207	29.04444	36.4	40.35	18	4.127737e-06	41.27737175	0.446096654275093	0.0063
499	2L	2550001	2555000	4134	34.55556	33	45	27	4.127737e-06	41.27737175	0.6	0.0746
500	2L	2555001	2560000	3068	24	30.68947	43.21	31	4.127737e-06	41.27737175	0.71742652163851	0.4637
501	2L	2560001	2565000	4050	33.13333	39.5	44.8	26	4.127737e-06	41.27737175	0.580357142857143	0.0518
502	2L	2565001	2570000	4062	30.44444	40.57368	47.81	30	4.127737e-06	41.27737175	0.627483790002092	0.1099
503	2L	2570001	2575000	4453	35.48889	51.03158	67.46	51	4.127737e-06	41.27737175	0.756003557663801	0.4301
504	2L	2575001	2580000	4406	41.86667	52.08421	62.39	41	4.127737e-06	41.27737175	0.657156595608271	0.0936
505	2L	2580001	2585000	3967	28.26667	39.59474	50.69	40	4.127737e-06	41.27737175	0.789110278161373	0.7563
506	2L	2585001	2590000	3511	30.93333	34.06316	45.55	27	4.127737e-06	41.27737175	0.592755214050494	0.0655
507	2L	2590001	2595000	4030	29.53333	32.06842	44.59	29	4.127737e-06	41.27737175	0.65037003812514	0.1769
508	2L	2595001	2600000	4345	30.46667	46.41053	47.07	34	4.127737e-06	41.27737175	0.722328446993839	0.4422
509	2L	2600001	2605000	4154	47.97778	55.16316	61.48	37	4.127737e-06	41.27737175	0.601821730644112	0.0283
510	2L	2605001	2610000	4272	37.53333	46.22632	61.71	43	4.127737e-06	41.27737175	0.696807648679306	0.1955
511	2L	2610001	2615000	4408	26.73333	34.91053	44.35	25	4.127737e-06	41.27737175	0.56369785794814	0.0386
512	2L	2615001	2620000	4645	38.42222	39.50526	50.92	36	4.127737e-06	41.27737175	0.706991358994501	0.3178
513	2L	2620001	2625000	4607	31.62222	56.85263	69.12	50	4.127737e-06	41.27737175	0.72337962962963	0.2512
514	2L	2625001	2630000	4508	33.15556	34.74211	57.07	40	4.127737e-06	41.27737175	0.700893639390223	0.2408
515	2L	2630001	2635000	3789	18.22222	16.88421	29.64	19	4.127737e-06	41.27737175	0.641025641025641	0.3539
516	2L	2635001	2640000	4694	15.28889	28.52105	32.57	22	4.127737e-06	41.27737175	0.675468222290451	0.4345
517	2L	2640001	2645000	4675	20.66667	27.57895	33.67	21	4.127737e-06	41.27737175	0.623700623700624	0.2229
518	2L	2645001	2650000	3763	32.13333	42.32632	47.67	35	4.127737e-06	41.27737175	0.734214390602056	0.498
519	2L	2650001	2655000	4078	31.6	48.18421	54.81	40	4.127737e-06	41.27737175	0.729793833242109	0.3875
520	2L	2655001	2660000	4250	29.97778	39.75789	49.81	24	4.127737e-06	41.27737175	0.481830957639028	0.0043
521	2L	2660001	2665000	4577	28.13333	54.61579	63.27	49	4.127737e-06	41.27737175	0.774458669195511	0.5666
522	2L	2665001	2670000	4381	12.17778	76.83158	87.88	70	4.127737e-06	41.27737175	0.79654073736914	0.5453
523	2L	2670001	2675000	4821	25.26667	85.93684	91.6	77	4.127737e-06	41.27737175	0.84061135371179	0.8125
524	2L	2675001	2680000	4590	25.08889	50.3	59.04	45	4.127737e-06	41.27737175	0.76219512195122	0.5357
525	2L	2680001	2685000	4367	34.6	54.60526	64.33	39	4.127737e-06	41.27737175	0.60624902844707	0.0284
526	2L	2685001	2690000	3864	33.66667	48.90526	57.26	42	4.127737e-06	41.27737175	0.733496332518337	0.3891
527	2L	2690001	2695000	4009	38.37778	66.51053	69.63	47	4.127737e-06	41.27737175	0.674996409593566	0.0951
528	2L	2695001	2700000	2782	26.6	48.09474	53.64	39	4.127737e-06	41.27737175	0.727069351230425	0.3902
529	2L	2700001	2705000	3837	47.28889	62.24737	69.73	45	4.127737e-06	41.27737175	0.645346335866915	0.0552
530	2L	2705001	2710000	3405	29.11111	46.36316	52.02	36	4.127737e-06	41.27737175	0.692041522491349	0.2475
531	2L	2710001	2715000	3385	36.06667	40.93158	48.09	31	4.127737e-06	41.27737175	0.644624662091911	0.1359
532	2L	2715001	2720000	4266	32.04444	45.34211	50.08	37	4.127737e-06	41.27737175	0.738817891373802	0.4956
533	2L	2720001	2725000	4502	33.31111	45.62105	54.24	41	4.127737e-06	41.27737175	0.755899705014749	0.5447
534	2L	2725001	2730000	4185	42.33333	54.16316	62.64	44	4.127737e-06	41.27737175	0.70242656449553	0.2066
535	2L	2730001	2735000	4458	39.13333	47.97895	53.39	37	4.127737e-06	41.27737175	0.693013672972467	0.2382
536	2L	2735001	2740000	3883	25.95556	27.57368	39.38	26	4.127737e-06	41.27737175	0.660233621127476	0.2617
537	2L	2740001	2745000	4288	26.2	30.74211	39.35	19	4.127737e-06	41.27737175	0.48284625158831	0.0146
538	2L	2745001	2750000	3871	34.8	35.87368	46.66	34	4.127737e-06	41.27737175	0.728675525075011	0.4716
539	2L	2750001	2755000	4006	33.51111	37.30526	48.57	34	4.127737e-06	41.27737175	0.700020588840848	0.3147
540	2L	2755001	2760000	4010	26.48889	31.79474	37.88	21	4.127737e-06	41.27737175	0.554382259767687	0.0537
541	2L	2760001	2765000	2882	35.6	26.06842	45.29	29	4.127737e-06	41.27737175	0.640317950982557	0.1468
542	2L	2765001	2770000	2590	25.02222	30.84737	37.2	20	4.127737e-06	41.27737175	0.537634408602151	0.043
543	2L	2770001	2775000	3256	36.86667	38.28947	47.52	33	4.127737e-06	41.27737175	0.694444444444444	0.3045
544	2L	2775001	2780000	3398	33.33333	27.95789	36.35	15	4.127737e-06	41.27737175	0.412654745529574	0.005
545	2L	2780001	2785000	3684	44.44444	40.34211	53.39	37	4.127737e-06	41.27737175	0.693013672972467	0.2464
546	2L	2785001	2790000	3301	30.95556	29.41579	33.46	9	4.127737e-06	41.27737175	0.268977884040646	3e-04
547	2L	2790001	2795000	4108	54.68889	50.39474	60.93	0	4.127737e-06	41.27737175	0	0
548	2L	2795001	2800000	4915	45.08889	36.45263	49.23	10	4.127737e-06	41.27737175	0.203128173877717	0
549	2L	2800001	2805000	3620	31.08889	22.21579	31.11	11	4.127737e-06	41.27737175	0.353584056573449	0.0028
550	2L	2805001	2810000	4621	34.88889	39.71053	53.23	15	4.127737e-06	41.27737175	0.281795979710689	1e-04
551	2L	2810001	2815000	4769	25.51111	26.96842	41.87	0	4.127737e-06	41.27737175	0	0
552	2L	2815001	2820000	4828	33.4	28.49474	52.59	1	4.127737e-06	41.27737175	0.0190150218672751	0
553	2L	2820001	2825000	3187	25.66667	21.26316	44.29	0	4.127737e-06	41.27737175	0	0
554	2L	2825001	2830000	4471	31.91111	35.16842	52.58	0	4.127737e-06	41.27737175	0	0
555	2L	2830001	2835000	4906	32.42222	38.28421	52.63	1	4.127737e-06	41.27737175	0.0190005700171005	0
556	2L	2835001	2840000	4796	42.26667	41.02632	53.15	27	4.127737e-06	41.27737175	0.507996237064911	0.0067
557	2L	2840001	2845000	4629	42.88889	54.78947	67.53	37	4.127737e-06	41.27737175	0.547904634977047	0.0075
558	2L	2845001	2850000	3136	24.04444	34.37895	37.05	12	4.127737e-06	41.27737175	0.323886639676113	5e-04
559	2L	2850001	2855000	3525	38.75556	34.08421	44.21	2	4.127737e-06	41.27737175	0.0452386337932594	0
560	2L	2855001	2860000	4451	37.44444	52.95263	57.35	19	4.127737e-06	41.27737175	0.33129904097646	3e-04
561	2L	2860001	2865000	4146	34.51111	42.47368	49.65	13	4.127737e-06	41.27737175	0.261832829808661	1e-04
562	2L	2865001	2870000	3825	28.37778	54.84737	63.66	48	4.127737e-06	41.27737175	0.754005655042413	0.4456
563	2L	2870001	2875000	4683	27.11111	38.33158	53.61	38	4.127737e-06	41.27737175	0.708822980787167	0.2984
564	2L	2875001	2880000	4889	30.35556	33.87368	51.87	37	4.127737e-06	41.27737175	0.713321765953345	0.3372
565	2L	2880001	2885000	4761	31.42222	48.02105	55.14	37	4.127737e-06	41.27737175	0.671019223793979	0.1548
566	2L	2885001	2890000	4803	30.04444	50.87895	55.92	40	4.127737e-06	41.27737175	0.715307582260372	0.3121
567	2L	2890001	2895000	3970	39.15556	40.00526	53.2	37	4.127737e-06	41.27737175	0.695488721804511	0.2571
568	2L	2895001	2900000	3394	23.48889	42.78947	41.7	26	4.127737e-06	41.27737175	0.623501199040767	0.134
569	2L	2900001	2905000	4869	46.15556	56.09474	72.14	52	4.127737e-06	41.27737175	0.720820626559468	0.2206
570	2L	2905001	2910000	4677	37.46667	47.48947	55.65	39	4.127737e-06	41.27737175	0.700808625336927	0.2423
571	2L	2910001	2915000	4999	37.2	52.13158	59.49	43	4.127737e-06	41.27737175	0.722810556396033	0.3151
572	2L	2915001	2920000	4769	27.66667	36.29474	41.81	29	4.127737e-06	41.27737175	0.693613967950251	0.3665
573	2L	2920001	2925000	4141	44.08889	50.54737	67.78	48	4.127737e-06	41.27737175	0.708173502508115	0.2087
574	2L	2925001	2930000	3610	44.71111	40.95789	52.2	36	4.127737e-06	41.27737175	0.689655172413793	0.2469
575	2L	2930001	2935000	3710	37.08889	45.15263	56.68	42	4.127737e-06	41.27737175	0.741002117148906	0.436
576	2L	2935001	2940000	3974	37.68889	39.37895	53.27	38	4.127737e-06	41.27737175	0.713347099680871	0.3286
577	2L	2940001	2945000	2823	25.24444	38.03684	41.91	26	4.127737e-06	41.27737175	0.620376998329754	0.1251
578	2L	2945001	2950000	3926	38.37778	42.82105	52.09	32	4.127737e-06	41.27737175	0.614321366865041	0.0635
579	2L	2950001	2955000	3942	32.73333	39.31579	45.94	34	4.127737e-06	41.27737175	0.740095777100566	0.5449
580	2L	2955001	2960000	3652	38.42222	42.64737	53.1	34	4.127737e-06	41.27737175	0.64030131826742	0.1002
581	2L	2960001	2965000	3276	36.53333	43.24211	54.28	38	4.127737e-06	41.27737175	0.700073691967576	0.2572
582	2L	2965001	2970000	4230	60	57.38947	71.36	49	4.127737e-06	41.27737175	0.686659192825112	0.1232
583	2L	2970001	2975000	4382	49.91111	65.64211	74.23	56	4.127737e-06	41.27737175	0.754411962818268	0.3646
584	2L	2975001	2980000	4158	42.15556	45.39474	56.68	38	4.127737e-06	41.27737175	0.670430486944248	0.147
585	2L	2980001	2985000	3885	42.22222	44.65263	60.7	39	4.127737e-06	41.27737175	0.642504118616145	0.072
586	2L	2985001	2990000	3732	44.31111	49.74737	61.11	43	4.127737e-06	41.27737175	0.703649157257405	0.2298
587	2L	2990001	2995000	3766	23.24444	27.67895	35.29	25	4.127737e-06	41.27737175	0.708415981864551	0.5305
588	2L	2995001	3000000	3574	33.11111	45.36842	48.9	29	4.127737e-06	41.27737175	0.593047034764826	0.0485
589	2L	3000001	3005000	4183	38.44444	52.19474	56.76	35	4.127737e-06	41.27737175	0.616631430584919	0.0508
590	2L	3005001	3010000	3191	32.64444	55.48421	61.58	42	4.127737e-06	41.27737175	0.682039623254303	0.1465
591	2L	3010001	3015000	3054	16.2	21.67368	36.29	26	4.127737e-06	41.27737175	0.716450812896115	0.5603
592	2L	3020001	3025000	4194	34.13333	31.11053	44.88	24	4.127737e-06	41.27737175	0.53475935828877	0.0229
593	2L	3025001	3030000	4037	30.17778	41.90526	53.83	39	4.127737e-06	41.27737175	0.724503065205276	0.3847
594	2L	3030001	3035000	4437	40.04444	50.54737	64.95	47	4.127737e-06	41.27737175	0.723633564280216	0.281
595	2L	3035001	3040000	4335	45.11111	44.34211	66.67	49	4.127737e-06	41.27737175	0.734963251837408	0.3169
596	2L	3040001	3045000	4111	41.48889	48.40526	61.97	43	4.127737e-06	41.27737175	0.69388413748588	0.1804
597	2L	3045001	3050000	4160	26.6	47.33158	56.33	41	4.127737e-06	41.27737175	0.72785371915498	0.3734
598	2L	3050001	3055000	4548	36.8	42.77368	58.89	41	4.127737e-06	41.27737175	0.696213278994736	0.2052
599	2L	3055001	3060000	4159	33.88889	42.76842	47.4	33	4.127737e-06	41.27737175	0.69620253164557	0.3212
600	2L	3060001	3065000	4476	46.37778	49.70526	70.57	54	4.127737e-06	41.27737175	0.765197676066317	0.4514
601	2L	3065001	3070000	4091	35.75556	43.61579	51.5	37	4.127737e-06	41.27737175	0.718446601941748	0.3745
602	2L	3070001	3075000	3995	37.73333	40.85263	54.7	36	4.127737e-06	41.27737175	0.658135283363803	0.1211
603	2L	3075001	3080000	4121	32.17778	43.39474	56.52	39	4.127737e-06	41.27737175	0.690021231422505	0.2139
604	2L	3080001	3085000	4150	33	34.27368	50.59	34	4.127737e-06	41.27737175	0.672069578968175	0.1908
605	2L	3085001	3090000	4308	45	36.45789	58.19	39	4.127737e-06	41.27737175	0.670218250558515	0.1355
606	2L	3090001	3095000	3904	34.44444	43.89474	56.52	36	4.127737e-06	41.27737175	0.636942675159236	0.0797
607	2L	3100001	3105000	4276	22.71111	46.67368	63.34	49	4.127737e-06	41.27737175	0.773602778654878	0.569
608	2L	3105001	3110000	4595	39.24444	67.95263	79.23	53	4.127737e-06	41.27737175	0.668938533383819	0.065
609	2L	3110001	3115000	4163	48.37778	46.73684	67.5	54	4.127737e-06	41.27737175	0.8	0.6937
610	2L	3115001	3120000	4290	34.77778	44.58421	55.19	41	4.127737e-06	41.27737175	0.742888204384852	0.4481
611	2L	3120001	3125000	4571	50.37778	67.11053	82.35	62	4.127737e-06	41.27737175	0.752884031572556	0.3034
612	2L	3125001	3130000	3644	34.35556	49.67368	57.29	34	4.127737e-06	41.27737175	0.593471810089021	0.0324
613	2L	3130001	3135000	3578	34.2	25.79474	45.72	34	4.127737e-06	41.27737175	0.743657042869641	0.5659
614	2L	3135001	3140000	3590	22.02222	44.18947	51.33	30	4.127737e-06	41.27737175	0.584453535943892	0.0393
615	2L	3140001	3145000	3305	24.68889	40.75789	54.47	36	4.127737e-06	41.27737175	0.660914264732881	0.138
616	2L	3145001	3150000	3665	29.91111	33.26316	50.65	39	4.127737e-06	41.27737175	0.769990128331688	0.6566
617	2L	3150001	3155000	3750	35.8	42.46842	57.65	41	4.127737e-06	41.27737175	0.711188204683435	0.284
618	2L	3155001	3160000	2914	22.91111	34.78947	61.82	49	4.127737e-06	41.27737175	0.792623746360401	0.6991
619	2L	3160001	3165000	4708	43.37778	66.34737	73.09	49	4.127737e-06	41.27737175	0.670406348337666	0.0828
620	2L	3165001	3170000	4327	42.95556	48.80526	64.53	47	4.127737e-06	41.27737175	0.728343406167674	0.2969
621	2L	3170001	3175000	4076	29.31111	24.41053	38.65	25	4.127737e-06	41.27737175	0.646830530401035	0.228
622	2L	3175001	3180000	4142	40.51111	41.15263	60.42	46	4.127737e-06	41.27737175	0.761337305527971	0.5199
623	2L	3180001	3185000	4322	35.73333	41.67895	64.93	48	4.127737e-06	41.27737175	0.739257662097644	0.3494
624	2L	3185001	3190000	3923	24.31111	34.17368	45.29	33	4.127737e-06	41.27737175	0.728637668359461	0.4918
625	2L	3190001	3195000	4449	33.8	44.48947	54.04	42	4.127737e-06	41.27737175	0.77720207253886	0.6682
626	2L	3195001	3200000	3441	28.17778	34.53158	39.57	27	4.127737e-06	41.27737175	0.682335102350265	0.3499
627	2L	3200001	3205000	4340	47.97778	63.24737	82.9	62	4.127737e-06	41.27737175	0.74788902291918	0.2723
628	2L	3205001	3210000	3699	45.2	65.77895	82.72	66	4.127737e-06	41.27737175	0.797872340425532	0.5852
629	2L	3210001	3215000	4041	50.04444	61.74737	76.96	60	4.127737e-06	41.27737175	0.77962577962578	0.4924
630	2L	3215001	3220000	3971	36.77778	51.87895	68.2	44	4.127737e-06	41.27737175	0.645161290322581	0.0581
631	2L	3220001	3225000	4249	46.48889	46.47895	62	39	4.127737e-06	41.27737175	0.629032258064516	0.0497
632	2L	3225001	3230000	3781	34.66667	47.81053	64.27	49	4.127737e-06	41.27737175	0.762408588766143	0.4899
633	2L	3230001	3235000	4015	38.15556	44.28947	50.91	28	4.127737e-06	41.27737175	0.549990178746808	0.017
634	2L	3235001	3240000	4246	53.6	67.34211	78.16	61	4.127737e-06	41.27737175	0.780450358239509	0.4968
635	2L	3240001	3245000	4122	34	42.53158	52.31	39	4.127737e-06	41.27737175	0.745555343146626	0.506
636	2L	3245001	3250000	3991	41.37778	51.61579	59.4	44	4.127737e-06	41.27737175	0.740740740740741	0.4031
637	2L	3250001	3255000	3920	33.77778	53.07895	60.43	38	4.127737e-06	41.27737175	0.628826741684594	0.0566
638	2L	3255001	3260000	4022	47.24444	52.12105	71.37	53	4.127737e-06	41.27737175	0.742608939330251	0.3217
639	2L	3260001	3265000	3430	34.26667	43.47368	55.53	35	4.127737e-06	41.27737175	0.63028993336935	0.0706
640	2L	3265001	3270000	3805	36.93333	41.66316	51.04	36	4.127737e-06	41.27737175	0.705329153605016	0.3225
641	2L	3270001	3275000	3186	34.64444	45.42105	56.34	41	4.127737e-06	41.27737175	0.727724529641463	0.3674
642	2L	3275001	3280000	4149	26.77778	49.02632	54.43	39	4.127737e-06	41.27737175	0.716516626860187	0.3276
643	2L	3280001	3285000	4512	45.62222	62.83158	69.51	50	4.127737e-06	41.27737175	0.719320961012804	0.2284
644	2L	3285001	3290000	4711	43.84444	62.88421	64.88	50	4.127737e-06	41.27737175	0.770653514180025	0.5393
645	2L	3290001	3295000	3715	32.04444	46.68421	50.78	35	4.127737e-06	41.27737175	0.68924773532887	0.2509
646	2L	3295001	3300000	3576	44.95556	54.03684	63.37	45	4.127737e-06	41.27737175	0.710115196465204	0.2318
647	2L	3300001	3305000	4439	42.86667	66.9	74.1	60	4.127737e-06	41.27737175	0.809716599190283	0.7122
648	2L	3305001	3310000	4106	38.51111	45.67368	56.53	44	4.127737e-06	41.27737175	0.778347779939855	0.6505
649	2L	3310001	3315000	4236	37.48889	66.38947	69.45	47	4.127737e-06	41.27737175	0.676745860331173	0.1013
650	2L	3315001	3320000	4358	28.82222	48.04211	55.27	39	4.127737e-06	41.27737175	0.705626922381039	0.274
651	2L	3320001	3325000	4265	32.91111	55.91579	61.6	44	4.127737e-06	41.27737175	0.714285714285714	0.2655
652	2L	3325001	3330000	4326	33.66667	50.99474	54.59	34	4.127737e-06	41.27737175	0.622824693167247	0.063
653	2L	3330001	3335000	4366	27.77778	60.68421	59.63	46	4.127737e-06	41.27737175	0.771423779976522	0.5724
654	2L	3335001	3340000	4117	43.08889	59.99474	72.37	55	4.127737e-06	41.27737175	0.759983418543595	0.416
655	2L	3340001	3345000	4502	36.17778	64.57895	72.88	49	4.127737e-06	41.27737175	0.672338090010977	0.0912
656	2L	3345001	3350000	4656	45.73333	53.73158	69.5	53	4.127737e-06	41.27737175	0.762589928057554	0.4501
657	2L	3350001	3355000	4572	64.4	65.25789	81	57	4.127737e-06	41.27737175	0.703703703703704	0.1248
658	2L	3355001	3360000	4327	46.95556	61.43158	66.88	48	4.127737e-06	41.27737175	0.717703349282297	0.2392
659	2L	3360001	3365000	4263	32.08889	43.00526	47.63	32	4.127737e-06	41.27737175	0.671845475540626	0.2117
660	2L	3365001	3370000	4667	26.95556	44.93158	44.57	31	4.127737e-06	41.27737175	0.695535113304914	0.3427
661	2L	3370001	3375000	4444	39.84444	48.80526	60.13	45	4.127737e-06	41.27737175	0.748378513221354	0.4453
662	2L	3375001	3380000	4042	29.35556	31.26316	37.39	22	4.127737e-06	41.27737175	0.588392618347152	0.1016
663	2L	3380001	3385000	4034	27.28889	41.12632	43.64	29	4.127737e-06	41.27737175	0.664527956003666	0.2294
664	2L	3385001	3390000	4246	34.31111	50.62105	54.48	37	4.127737e-06	41.27737175	0.679148311306902	0.1864
665	2L	3390001	3395000	4613	27.93333	35.21579	43.79	26	4.127737e-06	41.27737175	0.593742863667504	0.074
666	2L	3395001	3400000	4426	49.93333	61.85789	67.91	48	4.127737e-06	41.27737175	0.706817847150641	0.1912
667	2L	3400001	3405000	3874	37.82222	42.99474	48.95	28	4.127737e-06	41.27737175	0.572012257405516	0.0352
668	2L	3405001	3410000	4667	40.08889	50.42105	55.93	39	4.127737e-06	41.27737175	0.697300196674414	0.2282
669	2L	3410001	3415000	4511	27.73333	40.43158	44.7	29	4.127737e-06	41.27737175	0.648769574944072	0.1772
670	2L	3415001	3420000	4609	31.51111	38.76316	41.99	25	4.127737e-06	41.27737175	0.595379852345797	0.0792
671	2L	3420001	3425000	4267	31.13333	37.9	48.07	30	4.127737e-06	41.27737175	0.624089868941128	0.0937
672	2L	3425001	3430000	4417	30.33333	40.93158	44.67	27	4.127737e-06	41.27737175	0.604432505036938	0.0848
673	2L	3430001	3435000	4514	28.55556	42.84737	47.07	34	4.127737e-06	41.27737175	0.722328446993839	0.4437
674	2L	3435001	3440000	4592	30.64444	43.55263	47.42	35	4.127737e-06	41.27737175	0.738085196119781	0.5143
675	2L	3440001	3445000	4419	31.97778	43.72105	52.33	36	4.127737e-06	41.27737175	0.687941907127843	0.228
676	2L	3445001	3450000	4102	41.73333	61.4	73.34	53	4.127737e-06	41.27737175	0.722661576220344	0.218
677	2L	3450001	3455000	4662	47.77778	58.38421	68.63	52	4.127737e-06	41.27737175	0.757686143086114	0.4239
678	2L	3455001	3460000	4275	46.42222	55.32105	63.96	49	4.127737e-06	41.27737175	0.766103814884303	0.516
679	2L	3460001	3465000	4101	45.35556	60.66842	64.64	41	4.127737e-06	41.27737175	0.634282178217822	0.0499
680	2L	3465001	3470000	3959	36.46667	43.71053	49.95	36	4.127737e-06	41.27737175	0.720720720720721	0.4062
681	2L	3470001	3475000	4361	43.8	50.9	60.93	46	4.39537e-06	43.95369675	0.754964713605777	0.4639
682	2L	3475001	3480000	3992	42.53333	44.55263	63.32	50	4.39537e-06	43.95369675	0.789639924194567	0.6606
683	2L	3480001	3485000	4090	32.73333	46.06316	53.64	40	5.731127e-06	57.31126825	0.745712155108128	0.4737
684	2L	3485001	3490000	3821	30.55556	45.31053	49.88	36	5.731127e-06	57.31126825	0.721732157177225	0.3862
685	2L	3490001	3495000	3601	35.84444	51.26842	56.1	39	5.731127e-06	57.31126825	0.695187165775401	0.1981
686	2L	3495001	3500000	4350	36.75556	45.8	55.25	40	5.731127e-06	57.31126825	0.723981900452489	0.3297
687	2L	3500001	3505000	4464	40.6	51.1	59.3	39	5.731127e-06	57.31126825	0.657672849915683	0.081
688	2L	3505001	3510000	4298	49.57778	58.08947	72.85	50	5.731127e-06	57.31126825	0.686341798215511	0.0838
689	2L	3510001	3515000	3886	40.51111	38.03684	69.79	52	5.731127e-06	57.31126825	0.745092420117495	0.3126
690	2L	3515001	3520000	2832	38	39.77895	64.68	48	5.731127e-06	57.31126825	0.742115027829313	0.3384
691	2L	3520001	3525000	2829	28.51111	54.88421	69.69	50	5.731127e-06	57.31126825	0.717463050652891	0.1902
692	2L	3525001	3530000	3948	36.24444	67.80526	70.93	52	5.731127e-06	57.31126825	0.733117157761173	0.2491
693	2L	3530001	3535000	3655	38.31111	56.13684	63.79	41	5.731127e-06	57.31126825	0.642733970841825	0.0446
694	2L	3535001	3540000	3735	24.46667	33.78421	34.88	22	5.731127e-06	57.31126825	0.630733944954128	0.2082
695	2L	3540001	3545000	4362	29.75556	48.43158	59.21	42	5.731127e-06	57.31126825	0.709339638574565	0.2346
696	2L	3545001	3550000	4714	22.42222	34.92105	43.07	28	5.731127e-06	57.31126825	0.650104481077316	0.1714
697	2L	3550001	3555000	4440	27.28889	45.25789	58.01	40	5.731127e-06	57.31126825	0.689536286847095	0.1607
698	2L	3555001	3560000	3381	30	32.8	43.3	29	5.731127e-06	57.31126825	0.669745958429561	0.2312
699	2L	3560001	3565000	4319	27.51111	48.91053	55.69	39	5.731127e-06	57.31126825	0.700305261267732	0.2266
700	2L	3565001	3570000	4326	33.8	49.32632	65.44	49	5.731127e-06	57.31126825	0.74877750611247	0.3793
701	2L	3570001	3575000	4551	35.93333	49.77368	64.74	47	5.731127e-06	57.31126825	0.725980846462774	0.2525
702	2L	3575001	3580000	4417	43.42222	44.73684	61.99	44	5.731127e-06	57.31126825	0.709791901919664	0.2087
703	2L	3580001	3585000	4786	42.75556	60.23158	63.63	49	5.731127e-06	57.31126825	0.77007700770077	0.5165
704	2L	3585001	3590000	4433	49.57778	61.04737	74.87	58	5.731127e-06	57.31126825	0.774676105249098	0.4522
705	2L	3590001	3595000	4043	32.28889	42.34211	47.51	33	5.731127e-06	57.31126825	0.694590612502631	0.2786
706	2L	3595001	3600000	4054	37.82222	48.36316	54.37	33	5.731127e-06	57.31126825	0.606952363435718	0.0325
707	2L	3600001	3605000	4577	50.4	62.43158	69.59	49	5.731127e-06	57.31126825	0.704124155769507	0.1439
708	2L	3605001	3610000	3390	34.6	52.1	54.83	40	5.731127e-06	57.31126825	0.729527630859019	0.3593
709	2L	3610001	3615000	4705	53.86667	84.45263	87	65	5.731127e-06	57.31126825	0.747126436781609	0.2069
710	2L	3615001	3620000	4865	52.95556	75.04211	77.75	54	5.731127e-06	57.31126825	0.694533762057878	0.0875
711	2L	3620001	3625000	4200	46.35556	56.13158	63.62	43	5.731127e-06	57.31126825	0.675888085507702	0.0937
712	2L	3625001	3630000	4634	29.26667	31.61053	39.12	24	5.731127e-06	57.31126825	0.613496932515337	0.1221
713	2L	3630001	3635000	4425	36.17778	65.63158	70.73	46	5.731127e-06	57.31126825	0.65036052594373	0.037
714	2L	3635001	3640000	4097	36.04444	45.28947	51.67	34	5.731127e-06	57.31126825	0.658022063092704	0.12
715	2L	3640001	3645000	4438	29.66667	47.67895	52.22	37	5.731127e-06	57.31126825	0.708540788969743	0.2817
716	2L	3645001	3650000	4158	30.08889	50	53.66	35	5.731127e-06	57.31126825	0.652254938501677	0.0988
717	2L	3650001	3655000	4361	29.77778	43.55789	46.61	35	5.731127e-06	57.31126825	0.750911821497533	0.5989
718	2L	3655001	3660000	4230	37.06667	55.76842	56.61	39	5.731127e-06	57.31126825	0.688924218335983	0.1684
719	2L	3660001	3665000	3860	30.55556	38.47368	44.42	25	5.731127e-06	57.31126825	0.562809545249887	0.0275
720	2L	3665001	3670000	3978	35.08889	46.52105	50.69	32	5.731127e-06	57.31126825	0.631288222529098	0.0727
721	2L	3670001	3675000	3699	32.68889	44.46316	46.2	31	5.731127e-06	57.31126825	0.670995670995671	0.2019
722	2L	3675001	3680000	3319	26.77778	39.42105	43.71	30	5.731127e-06	57.31126825	0.686341798215511	0.2863
723	2L	3680001	3685000	4325	26.35556	48.47368	55.58	37	5.731127e-06	57.31126825	0.665707088880892	0.1142
724	2L	3685001	3690000	3726	17.66667	45.7	53.26	37	5.731127e-06	57.31126825	0.694705219677056	0.2183
725	2L	3690001	3695000	4092	23.93333	46.11579	61.51	40	5.731127e-06	57.31126825	0.650300764103398	0.058
726	2L	3695001	3700000	2983	15.75556	32.56316	35.53	24	5.731127e-06	57.31126825	0.675485505206867	0.3612
727	2L	3700001	3705000	4256	24.62222	46.18421	54.59	43	5.731127e-06	57.31126825	0.787690053123283	0.7218
728	2L	3705001	3710000	4007	31.62222	49.28421	61.27	46	5.731127e-06	57.31126825	0.750775257058919	0.4255
729	2L	3710001	3715000	3652	35.53333	47.88421	63.7	46	5.731127e-06	57.31126825	0.722135007849294	0.2389
730	2L	3715001	3720000	3318	31.71111	39.61053	51.29	39	5.731127e-06	57.31126825	0.760382140768181	0.5938
731	2L	3720001	3725000	4169	30.55556	40.27895	54.37	37	5.731127e-06	57.31126825	0.680522346882472	0.1605
732	2L	3725001	3730000	4185	32.93333	38.98947	56.01	42	5.731127e-06	57.31126825	0.749866095340118	0.4638
733	2L	3730001	3735000	4497	36.64444	43.14211	59.87	42	5.731127e-06	57.31126825	0.701519959913145	0.1893
734	2L	3735001	3740000	4539	41.31111	76.19474	80.63	63	5.731127e-06	57.31126825	0.781346893215925	0.4556
735	2L	3740001	3745000	4353	36.28889	52.27368	60.65	46	5.731127e-06	57.31126825	0.758450123660346	0.4691
736	2L	3745001	3750000	4156	36.33333	50.24211	66.58	49	5.731127e-06	57.31126825	0.735956743766897	0.2932
737	2L	3750001	3755000	3990	38.6	40.76842	54.46	43	5.731127e-06	57.31126825	0.789570326845391	0.7315
738	2L	3755001	3760000	3811	30.55556	37.27895	49.23	29	5.731127e-06	57.31126825	0.589071704245379	0.031
739	2L	3760001	3765000	4278	28.33333	35.23158	48.36	33	5.731127e-06	57.31126825	0.682382133995037	0.2178
740	2L	3765001	3770000	3994	36.22222	41.68947	53.06	35	5.731127e-06	57.31126825	0.659630606860158	0.1168
741	2L	3770001	3775000	4201	32.42222	32.28421	51.68	38	5.731127e-06	57.31126825	0.735294117647059	0.4358
742	2L	3775001	3780000	4116	42.08889	49.88421	67.61	43	5.731127e-06	57.31126825	0.636000591628457	0.0315
743	2L	3780001	3785000	4284	36.28889	35.27895	52.41	35	5.731127e-06	57.31126825	0.667811486357565	0.1457
744	2L	3785001	3790000	3851	33.22222	42.59474	50.16	35	5.731127e-06	57.31126825	0.697767145135566	0.265
745	2L	3790001	3795000	3935	22.64444	41.94211	53.8	40	5.731127e-06	57.31126825	0.743494423791822	0.4587
746	2L	3795001	3800000	4172	25.08889	30.15263	47.71	32	5.731127e-06	57.31126825	0.670718926849717	0.1846
747	2L	3800001	3805000	4185	30.93333	34.92105	49.9	38	5.731127e-06	57.31126825	0.761523046092184	0.6157
748	2L	3805001	3810000	4096	36.88889	38.30526	58.69	46	5.731127e-06	57.31126825	0.78377917873573	0.6554
749	2L	3810001	3815000	3525	34.64444	45.17895	53.42	36	5.731127e-06	57.31126825	0.673904904530139	0.1519
750	2L	3815001	3820000	3679	33.91111	30.86316	43.41	23	5.731127e-06	57.31126825	0.529831835982493	0.0135
751	2L	3820001	3825000	3409	41.24444	41.31053	52.27	27	5.731127e-06	57.31126825	0.516548689496843	0.0042
752	2L	3825001	3830000	2774	37.33333	28.94211	44.37	22	5.731127e-06	57.31126825	0.495830516114492	0.0056
753	2L	3830001	3835000	3750	35.86667	36.72632	46.22	29	4.833782e-06	48.33781725	0.627434011250541	0.0993
754	2L	3835001	3840000	3726	37.17778	43.46842	49.93	31	4.833782e-06	48.33781725	0.620869216903665	0.0703
755	2L	3840001	3845000	3647	37.71111	45.32632	57.2	35	2.887211e-06	28.8721125	0.611888111888112	0.0667
756	2L	3845001	3850000	3569	36.11111	46.21579	53.42	33	2.887211e-06	28.8721125	0.61774616248596	0.0856
757	2L	3850001	3855000	3892	35.2	36.37895	44.7	26	2.887211e-06	28.8721125	0.58165548098434	0.0686
758	2L	3855001	3860000	4170	36.68889	37.74211	42.11	9	2.887211e-06	28.8721125	0.213725955829969	1e-04
759	2L	3860001	3865000	4295	47.77778	45.38421	60.99	3	2.887211e-06	28.8721125	0.0491883915395967	0
760	2L	3865001	3870000	3812	51.08889	50.67368	62.96	42	2.887211e-06	28.8721125	0.667090216010165	0.1316
761	2L	3870001	3875000	4259	40.66667	44.74737	50.03	31	2.887211e-06	28.8721125	0.61962822306616	0.0988
762	2L	3875001	3880000	4533	34.8	40.31053	44.05	25	2.887211e-06	28.8721125	0.567536889897843	0.062
763	2L	3880001	3885000	3648	33.24444	27.89474	36.63	24	2.887211e-06	28.8721125	0.655200655200655	0.2973
764	2L	3885001	3890000	4279	46.51111	50.24211	57.53	38	2.887211e-06	28.8721125	0.660524943507735	0.1425
765	2L	3890001	3895000	3828	46.86667	48.44737	53.94	34	2.887211e-06	28.8721125	0.630329996292177	0.1042
766	2L	3895001	3900000	4202	49.55556	40.04211	53.35	34	2.887211e-06	28.8721125	0.63730084348641	0.1173
767	2L	3900001	3905000	4235	35.28889	42.10526	45.99	30	2.887211e-06	28.8721125	0.652315720808871	0.1939
768	2L	3905001	3910000	3988	42.75556	34.49474	48.57	28	2.887211e-06	28.8721125	0.576487543751287	0.0543
769	2L	3910001	3915000	4689	49.93333	51.56842	60	41	2.887211e-06	28.8721125	0.683333333333333	0.1984
770	2L	3915001	3920000	3936	42.57778	46.06316	57.82	28	2.887211e-06	28.8721125	0.484261501210654	0.0061
771	2L	3920001	3925000	4341	32.8	40.02632	43.45	27	2.887211e-06	28.8721125	0.621403912543153	0.139
772	2L	3925001	3930000	4591	37.33333	32.21053	42.46	22	2.887211e-06	28.8721125	0.518134715025907	0.0239
773	2L	3930001	3935000	3577	28	33.71053	38.29	23	2.887211e-06	28.8721125	0.600679028466963	0.1426
774	2L	3935001	3940000	3975	53.62222	54.74737	67.22	42	2.887211e-06	28.8721125	0.624814043439453	0.0644
775	2L	3940001	3945000	3853	37.06667	35.69474	41.63	24	2.887211e-06	28.8721125	0.576507326447274	0.0756
776	2L	3945001	3950000	3681	32.75556	32.37368	42.03	30	2.887211e-06	28.8721125	0.713775874375446	0.47
777	2L	3950001	3955000	4124	40.17778	42.33684	52.13	28	2.887211e-06	28.8721125	0.53711874160752	0.0248
778	2L	3955001	3960000	3790	34.42222	35.70526	41.31	30	2.887211e-06	28.8721125	0.726216412490922	0.5409
779	2L	3960001	3965000	3643	32.55556	44.66842	49.5	38	2.887211e-06	28.8721125	0.767676767676768	0.6603
780	2L	3965001	3970000	3664	36.71111	39.7	48.79	33	2.887211e-06	28.8721125	0.676368108218897	0.2466
781	2L	3970001	3975000	3996	36.95556	47.61579	61.44	40	2.887211e-06	28.8721125	0.651041666666667	0.1083
782	2L	3975001	3980000	4038	38.62222	53.99474	69.92	52	2.887211e-06	28.8721125	0.74370709382151	0.3689
783	2L	3980001	3985000	4003	31.2	36.75263	47.08	34	2.887211e-06	28.8721125	0.722175021240442	0.4538
784	2L	3985001	3990000	4080	36.31111	38.96842	53.4	38	2.887211e-06	28.8721125	0.711610486891386	0.3417
785	2L	3990001	3995000	3270	27.08889	45.07368	49.97	38	2.887211e-06	28.8721125	0.760456273764259	0.6225
786	2L	3995001	4000000	3483	32.04444	48.17368	57.72	42	2.887211e-06	28.8721125	0.727650727650728	0.3845
787	2L	4000001	4005000	3890	32.55556	49.98421	61.59	47	2.887211e-06	28.8721125	0.763110894625751	0.5292
788	2L	4005001	4010000	4239	32	63.31579	62.86	41	2.887211e-06	28.8721125	0.652243079860006	0.1013
789	2L	4010001	4015000	4690	61.77778	89.57368	93.25	68	2.887211e-06	28.8721125	0.729222520107239	0.2052
790	2L	4015001	4020000	4656	55.24444	81.48947	92.84	73	2.887211e-06	28.8721125	0.786299009047824	0.4743
791	2L	4020001	4025000	4316	54.02222	61.06842	71.11	47	2.887211e-06	28.8721125	0.660947827309802	0.0985
792	2L	4025001	4030000	4444	56.08889	70.41579	77.41	58	2.887211e-06	28.8721125	0.749257201911898	0.3498
793	2L	4030001	4035000	3403	29.82222	30.04737	38.23	22	2.887211e-06	28.8721125	0.575464295056239	0.0937
794	2L	4035001	4040000	4225	41.42222	39.41579	47.58	34	2.887211e-06	28.8721125	0.7145859604876	0.4161
795	2L	4040001	4045000	3975	32.95556	40.66316	48.45	33	2.887211e-06	28.8721125	0.681114551083591	0.2727
796	2L	4045001	4050000	2718	28.48889	20.21053	36.3	21	2.887211e-06	28.8721125	0.578512396694215	0.1119
797	2L	4050001	4055000	4136	33.55556	41.4	48.77	30	2.887211e-06	28.8721125	0.615132253434488	0.0991
798	2L	4055001	4060000	4476	31.82222	32.32632	39.16	25	2.887211e-06	28.8721125	0.638406537282942	0.2191
799	2L	4060001	4065000	4102	29.15556	31.26316	39.46	26	2.887211e-06	28.8721125	0.658895083628991	0.2902
800	2L	4065001	4070000	4426	34.42222	36.27895	57.54	48	2.887211e-06	28.8721125	0.834202294056309	0.9019
801	2L	4070001	4075000	4573	41.33333	41.07895	58.73	43	2.887211e-06	28.8721125	0.732164140984165	0.3925
802	2L	4075001	4080000	4398	41.26667	34.28947	46.53	28	2.887211e-06	28.8721125	0.601762303889963	0.0831
803	2L	4080001	4085000	4254	36.15556	36.93684	53.6	34	2.887211e-06	28.8721125	0.634328358208955	0.1097
804	2L	4085001	4090000	4215	36.37778	51.07368	61.91	43	2.887211e-06	28.8721125	0.694556614440317	0.2162
805	2L	4090001	4095000	4375	31.75556	38.46316	44.7	31	2.887211e-06	28.8721125	0.693512304250559	0.3549
806	2L	4095001	4100000	4517	29.11111	38.68421	47.67	30	2.887211e-06	28.8721125	0.629326620516048	0.1262
807	2L	4100001	4105000	4689	28.2	39.3	47.58	33	2.887211e-06	28.8721125	0.693568726355612	0.324
808	2L	4105001	4110000	4685	28.13333	31.63158	42.12	26	2.887211e-06	28.8721125	0.617283950617284	0.1386
809	2L	4110001	4115000	4514	25.84444	29.81579	36.15	25	2.887211e-06	28.8721125	0.691562932226833	0.4603
810	2L	4115001	4120000	4103	34.06667	37.98421	45.8	32	2.887211e-06	28.8721125	0.698689956331878	0.3685
811	2L	4120001	4125000	4277	25.08889	30.67368	35.81	21	2.887211e-06	28.8721125	0.586428371963139	0.1284
812	2L	4125001	4130000	4726	29.22222	44.64211	49.71	36	2.887211e-06	28.8721125	0.724200362100181	0.4355
813	2L	4130001	4135000	4464	30.13333	33.00526	40.61	28	2.887211e-06	28.8721125	0.689485348436346	0.3936
814	2L	4135001	4140000	4029	26.8	36.78947	41.17	23	2.887211e-06	28.8721125	0.558659217877095	0.0575
815	2L	4140001	4145000	4173	39.42222	46.03158	54.37	37	2.887211e-06	28.8721125	0.680522346882472	0.2169
816	2L	4145001	4150000	4028	35.51111	36.39474	49.22	35	2.887211e-06	28.8721125	0.711093051605039	0.3853
817	2L	4150001	4155000	4445	42.2	58.84211	67.54	50	2.887211e-06	28.8721125	0.740302043233639	0.3677
818	2L	4155001	4160000	3427	33.26667	42.8	46.3	33	2.887211e-06	28.8721125	0.712742980561555	0.42
819	2L	4160001	4165000	4323	46	51.63684	61.72	41	2.887211e-06	28.8721125	0.664290343486714	0.1371
820	2L	4165001	4170000	4229	46.62222	47.37895	55.85	41	2.887211e-06	28.8721125	0.734109221128021	0.4344
821	2L	4170001	4175000	3987	44.08889	51.9	63.16	47	2.887211e-06	28.8721125	0.744141861937935	0.4177
822	2L	4175001	4180000	4376	41.51111	46.66842	57.62	41	2.887211e-06	28.8721125	0.711558486636584	0.3088
823	2L	4180001	4185000	4392	41.33333	51.12632	55.88	40	2.887211e-06	28.8721125	0.715819613457409	0.3471
824	2L	4185001	4190000	4747	34.57778	43.31579	54.5	39	2.887211e-06	28.8721125	0.715596330275229	0.3513
825	2L	4190001	4195000	4380	30.77778	41.55789	65.22	49	2.887211e-06	28.8721125	0.751303281202085	0.4473
826	2L	4195001	4200000	4291	31.62222	35.65789	49.2	26	2.887211e-06	28.8721125	0.528455284552846	0.0263
827	2L	4200001	4205000	4630	38.4	40.3	59.4	42	2.887211e-06	28.8721125	0.707070707070707	0.2763
828	2L	4205001	4210000	4761	32.31111	40.23684	51.94	38	2.887211e-06	28.8721125	0.731613400077012	0.4564
829	2L	4210001	4215000	4667	31.15556	40.27368	51.64	37	2.887211e-06	28.8721125	0.716498838109992	0.3833
830	2L	4215001	4220000	4750	38.28889	48.07368	60.62	46	2.887211e-06	28.8721125	0.758825470141867	0.5289
831	2L	4220001	4225000	3855	45.84444	47.22105	59.49	40	2.887211e-06	28.8721125	0.672381912926542	0.1664
832	2L	4230001	4235000	3645	33.77778	38.03684	50.9	39	2.887211e-06	28.8721125	0.766208251473477	0.6334
833	2L	4235001	4240000	3478	32.86667	42.99474	47.88	29	2.887211e-06	28.8721125	0.605680868838764	0.0885
834	2L	4240001	4245000	3346	35.86667	46.75789	57.5	41	2.887211e-06	28.8721125	0.71304347826087	0.3267
835	2L	4245001	4250000	3782	33.73333	32.38421	37.29	23	2.887211e-06	28.8721125	0.616787342451059	0.1843
836	2L	4250001	4255000	4325	24.86667	28.03684	40.22	30	2.887211e-06	28.8721125	0.745897563401293	0.6519
837	2L	4255001	4260000	4205	30	34.4	47.92	33	2.887211e-06	28.8721125	0.68864774624374	0.2987
838	2L	4260001	4265000	4645	25.68889	46.27368	59.09	47	2.887211e-06	28.8721125	0.795396852259265	0.736
839	2L	4265001	4270000	3837	27.44444	35.53158	38.2	25	2.887211e-06	28.8721125	0.654450261780105	0.2746
840	2L	4270001	4275000	2575	24.04444	33.93158	37.63	25	2.887211e-06	28.8721125	0.66436353972894	0.3187
841	2L	4275001	4280000	4801	47.53333	57.31053	69.12	51	2.887211e-06	28.8721125	0.737847222222222	0.3445
842	2L	4280001	4285000	3599	42.77778	39.71053	51.49	32	2.887211e-06	28.8721125	0.621479899009516	0.1019
843	2L	4285001	4290000	4423	35.8	35.16316	44.14	29	2.887211e-06	28.8721125	0.657000453103761	0.2281
844	2L	4290001	4295000	4114	31.55556	34.12105	42.21	28	2.887211e-06	28.8721125	0.66334991708126	0.2721
845	2L	4295001	4300000	3976	29.08889	43.26316	42.01	28	2.887211e-06	28.8721125	0.666507974291835	0.2821
846	2L	4300001	4305000	4438	40.73333	48.11053	57.17	37	2.887211e-06	28.8721125	0.647192583522827	0.1209
847	2L	4305001	4310000	4882	43.64444	58.1	62.16	39	2.887211e-06	28.8721125	0.627413127413127	0.0667
848	2L	4310001	4315000	4959	44.42222	48.25789	57.21	39	2.887211e-06	28.8721125	0.681699003670687	0.1965
849	2L	4315001	4320000	4982	39.8	58.72105	62.07	36	2.887211e-06	28.8721125	0.579990333494442	0.0313
850	2L	4320001	4325000	4914	50.73333	50.99474	59.98	38	2.887211e-06	28.8721125	0.633544514838279	0.0862
851	2L	4325001	4330000	4959	29	46.47368	55.77	40	2.887211e-06	28.8721125	0.717231486462256	0.3471
852	2L	4330001	4335000	4864	33.15556	42.95789	47.63	30	2.887211e-06	28.8721125	0.629855133319337	0.1384
853	2L	4335001	4340000	4923	47.95556	45.44211	60.23	37	2.887211e-06	28.8721125	0.614311804748464	0.061
854	2L	4340001	4345000	4545	30	36.61579	41.66	28	2.887211e-06	28.8721125	0.672107537205953	0.3067
855	2L	4345001	4350000	4927	24.08889	34.27368	35.41	19	2.887211e-06	28.8721125	0.536571589946343	0.0651
856	2L	4350001	4355000	4909	35.06667	50.32105	60.64	43	2.887211e-06	28.8721125	0.70910290237467	0.2747
857	2L	4355001	4360000	4964	48.91111	61.67895	68.83	47	2.887211e-06	28.8721125	0.682841784105768	0.1534
858	2L	4360001	4365000	4480	32.55556	33.03684	39.27	25	2.887211e-06	28.8721125	0.636618283677107	0.2153
859	2L	4365001	4370000	4831	29.17778	44.15789	47.35	34	2.887211e-06	28.8721125	0.71805702217529	0.4365
860	2L	4370001	4375000	4610	42.06667	49.75263	66.95	50	2.887211e-06	28.8721125	0.746825989544436	0.4047
861	2L	4375001	4380000	4340	31.84444	37.33684	45.51	32	2.887211e-06	28.8721125	0.703142166556801	0.3923
862	2L	4380001	4385000	4549	35.06667	36.05789	48.83	34	2.887211e-06	28.8721125	0.696293262338726	0.3166
863	2L	4385001	4390000	4451	32.77778	34.34737	41.82	27	2.887211e-06	28.8721125	0.645624103299857	0.2155
864	2L	4390001	4395000	4288	41.75556	48.51053	54.1	34	2.887211e-06	28.8721125	0.628465804066543	0.0922
865	2L	4395001	4400000	4555	44.62222	43.56842	54.91	38	2.887211e-06	28.8721125	0.69204152249135	0.2578
866	2L	4400001	4405000	4346	37.88889	44.94211	54.57	34	2.887211e-06	28.8721125	0.623052959501558	0.0821
867	2L	4405001	4410000	4381	36.44444	41.08421	43.26	26	2.887211e-06	28.8721125	0.601017105871475	0.1055
868	2L	4410001	4415000	4458	39.75556	44.81579	53.6	38	2.887211e-06	28.8721125	0.708955223880597	0.3346
869	2L	4415001	4420000	4259	36.02222	47.47895	50.23	34	2.887211e-06	28.8721125	0.676886322914593	0.2402
870	2L	4420001	4425000	4526	34.77778	42.13158	49.65	35	2.887211e-06	28.8721125	0.704934541792548	0.3503
871	2L	4425001	4430000	4418	41.55556	42.75263	59.41	39	2.887211e-06	28.8721125	0.656455142231948	0.1264
872	2L	4435001	4440000	3982	29.75556	41.86842	48.19	34	2.887211e-06	28.8721125	0.705540568582694	0.3632
873	2L	4440001	4445000	4349	27.06667	32.16316	35.18	24	2.887211e-06	28.8721125	0.682205798749289	0.4211
874	2L	4445001	4450000	3676	40.51111	45.16316	52.91	34	2.887211e-06	28.8721125	0.642600642600643	0.1326
875	2L	4450001	4455000	4116	48.73333	55.18947	66.58	49	2.887211e-06	28.8721125	0.735956743766897	0.3504
876	2L	4455001	4460000	3979	36.17778	35.36316	44.4	28	2.887211e-06	28.8721125	0.630630630630631	0.1595
877	2L	4460001	4465000	3025	18.66667	29.66316	34.49	24	2.887211e-06	28.8721125	0.695853870687156	0.5007
878	2L	4465001	4470000	2627	22.91111	32.38947	43.17	29	2.887211e-06	28.8721125	0.671762798239518	0.2825
879	2L	4470001	4475000	3455	37.8	36.41579	57.14	41	2.887211e-06	28.8721125	0.71753587679384	0.3339
880	2L	4475001	4480000	4128	39.71111	43.62105	63.05	52	2.887211e-06	28.8721125	0.824742268041237	0.8424
881	2L	4480001	4485000	3324	38.04444	38.15789	48.01	31	2.887211e-06	28.8721125	0.645698812747344	0.1695
882	2L	4485001	4490000	3526	36.44444	40.78947	49.27	31	2.887211e-06	28.8721125	0.629186117312766	0.1201
883	2L	4490001	4495000	4328	36.66667	49.25789	56.2	41	2.887211e-06	28.8721125	0.729537366548043	0.3996
884	2L	4495001	4500000	4462	44.13333	47.98421	62.66	47	2.887211e-06	28.8721125	0.750079795722949	0.4448
885	2L	4500001	4505000	4370	31.75556	38.88947	47.88	34	2.887211e-06	28.8721125	0.710108604845447	0.3862
886	2L	4505001	4510000	3760	41.22222	44.97368	56.22	40	2.887211e-06	28.8721125	0.711490572749911	0.3229
887	2L	4510001	4515000	3020	33.48889	35.27368	53.6	37	2.887211e-06	28.8721125	0.690298507462687	0.2575
888	2L	4515001	4520000	4332	43.62222	52.89474	62.55	49	2.887211e-06	28.8721125	0.783373301358913	0.6449
889	2L	4520001	4525000	4259	41.4	36.16842	52.61	37	2.887211e-06	28.8721125	0.703288348222771	0.3161
890	2L	4525001	4530000	4378	34.17778	37.1	52.5	34	2.887211e-06	28.8721125	0.647619047619048	0.1422
891	2L	4530001	4535000	3998	47.37778	36.91053	63.23	48	2.887211e-06	28.8721125	0.759133322789815	0.5021
892	2L	4535001	4540000	4161	36.88889	36.4	51.59	33	2.887211e-06	28.8721125	0.639658848614072	0.131
893	2L	4540001	4545000	3645	32.15556	32.65263	47.2	32	2.887211e-06	28.8721125	0.677966101694915	0.2744
894	2L	4545001	4550000	4136	33.8	38.01579	46.15	32	2.887211e-06	28.8721125	0.693391115926327	0.3349
895	2L	4550001	4555000	3846	37.11111	39.80526	49.67	31	2.887211e-06	28.8721125	0.62411918663177	0.1161
896	2L	4555001	4560000	4209	47.4	49.18421	66.38	49	2.887211e-06	28.8721125	0.738174148840012	0.372
897	2L	4560001	4565000	3880	44.68889	42.84737	61.64	44	2.887211e-06	28.8721125	0.713822193380921	0.2957
898	2L	4565001	4570000	3745	48.17778	40.92105	57.83	35	2.887211e-06	28.8721125	0.605222203008819	0.058
899	2L	4570001	4575000	3603	54.17778	49.53158	60.56	42	2.887211e-06	28.8721125	0.693527080581242	0.2162
900	2L	4575001	4580000	4223	37.73333	46.66316	50.92	32	2.887211e-06	28.8721125	0.628436763550668	0.1137
901	2L	4580001	4585000	4471	32.42222	32.86316	40.98	24	2.887211e-06	28.8721125	0.585651537335286	0.0909
902	2L	4585001	4590000	3704	36.46667	35.36842	42.73	23	2.887211e-06	28.8721125	0.538263515094781	0.0409
903	2L	4590001	4595000	3490	41.95556	40.66842	51.6	37	2.887211e-06	28.8721125	0.717054263565891	0.3786
904	2L	4595001	4600000	4230	55.13333	57.33684	69.82	54	2.887211e-06	28.8721125	0.773417358922945	0.5477
905	2L	4600001	4605000	4022	37.66667	47.36316	56.45	36	2.887211e-06	28.8721125	0.637732506643047	0.1056
906	2L	4605001	4610000	4581	30.51111	34.54211	41.18	29	2.887211e-06	28.8721125	0.704225352112676	0.4433
907	2L	4610001	4615000	4308	64.8	72.13158	79.74	61	2.887211e-06	28.8721125	0.764986205166792	0.4168
908	2L	4615001	4620000	4625	45.57778	54.01579	61.85	41	2.887211e-06	28.8721125	0.662894098625707	0.1349
909	2L	4620001	4625000	4401	30.31111	36.5	47.58	32	2.887211e-06	28.8721125	0.672551492223623	0.2509
910	2L	4625001	4630000	4278	23.2	40.17368	42.2	25	2.887211e-06	28.8721125	0.592417061611374	0.0926
911	2L	4630001	4635000	4527	25.88889	51.00526	57.44	42	2.887211e-06	28.8721125	0.731197771587744	0.3991
912	2L	4635001	4640000	3263	33.95556	37.52632	45.39	27	2.887211e-06	28.8721125	0.594844679444812	0.0862
913	2L	4640001	4645000	2990	27.17778	30.03158	39.21	22	2.887211e-06	28.8721125	0.561081356796736	0.0702
914	2L	4645001	4650000	3588	34.91111	40.78421	44.45	29	2.887211e-06	28.8721125	0.652418447694038	0.2071
915	2L	4650001	4655000	4646	39.91111	47.22632	56.18	31	2.887211e-06	28.8721125	0.551797792808829	0.026
916	2L	4655001	4660000	4270	14.84444	16.09474	25.79	16	2.887211e-06	28.8721125	0.62039550213261	0.3634
917	2L	4660001	4665000	4739	55.08889	60.52632	73.64	49	2.887211e-06	28.8721125	0.665399239543726	0.102
918	2L	4665001	4670000	3625	36.37778	49.62105	52.33	37	2.887211e-06	28.8721125	0.70705140454806	0.333
919	2L	4670001	4675000	2707	28.8	35.56316	46.7	28	2.887211e-06	28.8721125	0.599571734475375	0.0859
920	2L	4675001	4680000	2751	26.37778	30.88421	42.85	31	2.887211e-06	28.8721125	0.723453908984831	0.5075
921	2L	4680001	4685000	4038	42.71111	59.44737	60.8	36	2.887211e-06	28.8721125	0.592105263157895	0.0394
922	2L	4685001	4690000	3363	33	45.70526	48.31	30	2.887211e-06	28.8721125	0.620989443179466	0.1098
923	2L	4690001	4695000	3463	37.73333	39.78947	48.82	34	2.887211e-06	28.8721125	0.696435886931585	0.3281
924	2L	4695001	4700000	3215	40.75556	38.2	48.16	27	2.887211e-06	28.8721125	0.56063122923588	0.0384
925	2L	4700001	4705000	3757	45.8	48.5	65.98	44	2.887211e-06	28.8721125	0.666868748105486	0.1236
926	2L	4705001	4710000	4347	41.8	65.35263	74.07	56	2.887211e-06	28.8721125	0.756041582287026	0.4036
927	2L	4710001	4715000	3529	28.88889	41.23684	61.66	46	2.887211e-06	28.8721125	0.746026597469997	0.4417
928	2L	4715001	4720000	4314	42.55556	59.61579	74.7	52	2.887211e-06	28.8721125	0.696117804551539	0.1648
929	2L	4720001	4725000	3398	31.93333	48.43684	58.89	40	2.887211e-06	28.8721125	0.679232467311938	0.1946
930	2L	4725001	4730000	4126	46.84444	61.41053	74.29	54	2.887211e-06	28.8721125	0.726881141472607	0.2681
931	2L	4730001	4735000	4860	37.02222	59.45789	70.92	55	2.887211e-06	28.8721125	0.775521714608009	0.5345
932	2L	4735001	4740000	4709	23.55556	43.35789	50.55	35	2.887211e-06	28.8721125	0.692383778437191	0.2981
933	2L	4740001	4745000	4520	38.48889	44.31579	65.54	48	2.887211e-06	28.8721125	0.732377174244736	0.3411
934	2L	4745001	4750000	4814	37.57778	57.27895	75.13	58	2.887211e-06	28.8721125	0.771995208305604	0.4855
935	2L	4750001	4755000	4382	41	47.26316	70.1	47	2.887211e-06	28.8721125	0.670470756062768	0.1154
936	2L	4755001	4760000	4750	26.91111	56.31053	63.33	45	2.887211e-06	28.8721125	0.710563713879678	0.2672
937	2L	4760001	4765000	4664	21.6	49.14737	54.8	39	2.887211e-06	28.8721125	0.711678832116788	0.3324
938	2L	4765001	4770000	4572	34.24444	51.54211	59.32	41	2.887211e-06	28.8721125	0.691166554281861	0.2138
939	2L	4770001	4775000	4118	38.31111	52.54737	68.12	50	2.887211e-06	28.8721125	0.733998825601879	0.3379
940	2L	4775001	4780000	4238	38.4	43.62632	63.63	44	2.887211e-06	28.8721125	0.691497721200691	0.2018
941	2L	4780001	4785000	4526	16.31111	36.56842	47.95	37	2.887211e-06	28.8721125	0.771637122002085	0.7002
942	2L	4785001	4790000	4604	11.84444	28.85789	58.4	45	2.887211e-06	28.8721125	0.770547945205479	0.5991
943	2L	4790001	4795000	3719	24.91111	44.23684	50.93	35	2.887211e-06	28.8721125	0.687217749852739	0.2697
944	2L	4795001	4800000	3473	21.77778	33.69474	43	32	2.887211e-06	28.8721125	0.744186046511628	0.6124
945	2L	4800001	4805000	4512	15.24444	11.50526	51.54	44	2.887211e-06	28.8721125	0.853705859526581	0.9606
946	2L	4805001	4810000	4427	20.82222	31.33158	48.69	38	2.887211e-06	28.8721125	0.780447730540152	0.7382
947	2L	4810001	4815000	4488	40.75556	49.46316	62.08	40	2.887211e-06	28.8721125	0.644329896907217	0.0943
948	2L	4815001	4820000	4210	37.71111	42.05789	53.66	38	2.887211e-06	28.8721125	0.708162504658964	0.3264
949	2L	4820001	4825000	4458	30.84444	45.66316	49.44	31	2.887211e-06	28.8721125	0.627022653721683	0.115
950	2L	4825001	4830000	3354	26.46667	27.77368	37.81	21	2.887211e-06	28.8721125	0.555408622057657	0.0725
951	2L	4830001	4835000	3761	40.6	42.32105	50.97	32	2.887211e-06	28.8721125	0.627820286443006	0.1073
952	2L	4835001	4840000	4088	26.57778	33.80526	38.28	22	2.887211e-06	28.8721125	0.574712643678161	0.0914
953	2L	4840001	4845000	3864	28.35556	42.48947	44.06	31	2.887211e-06	28.8721125	0.703586019064911	0.4082
954	2L	4845001	4850000	4476	38.4	43.21053	51.05	34	2.887211e-06	28.8721125	0.666013712047013	0.1937
955	2L	4850001	4855000	3186	31.53333	37.01579	43.34	27	2.887211e-06	28.8721125	0.622981079833872	0.1442
956	2L	4855001	4860000	3994	31.6	43.97368	55.43	37	2.887211e-06	28.8721125	0.667508569366769	0.1711
957	2L	4860001	4865000	4324	32.77778	44.65789	66.33	48	2.887211e-06	28.8721125	0.723654454997739	0.2995
958	2L	4865001	4870000	4330	37.35556	48.21053	52.81	39	2.887211e-06	28.8721125	0.738496496875592	0.4751
959	2L	4870001	4875000	4126	44.75556	69.54211	73.08	51	2.887211e-06	28.8721125	0.697865353037767	0.1744
960	2L	4875001	4880000	4171	37.62222	54.71579	63.27	48	2.887211e-06	28.8721125	0.758653390232338	0.4954
961	2L	4880001	4885000	4083	42.2	53	63.02	46	2.887211e-06	28.8721125	0.72992700729927	0.3565
962	2L	4885001	4890000	3387	43.64444	48.31053	60.62	37	2.887211e-06	28.8721125	0.610359617288024	0.0566
963	2L	4890001	4895000	4584	37.91111	64.61053	65.5	50	2.887211e-06	28.8721125	0.763358778625954	0.5121
964	2L	4895001	4900000	4948	46.6	68.74737	74.65	50	2.887211e-06	28.8721125	0.669792364367046	0.105
965	2L	4900001	4905000	4998	66.22222	84.07368	88.97	68	2.887211e-06	28.8721125	0.764302573901315	0.3725
966	2L	4905001	4910000	4926	55.4	75.60526	81.82	63	2.887211e-06	28.8721125	0.769982889269127	0.4337
967	2L	4910001	4915000	4753	57.97778	72.39474	84.13	59	2.887211e-06	28.8721125	0.701295613930821	0.1428
968	2L	4915001	4920000	3951	36.24444	39.16842	52.73	32	2.887211e-06	28.8721125	0.606865162146786	0.0753
969	2L	4920001	4925000	4537	36.17778	37.54211	44.92	29	2.887211e-06	28.8721125	0.645592163846839	0.186
970	2L	4925001	4930000	4667	38.46667	45.56316	54.56	42	2.887211e-06	28.8721125	0.769794721407625	0.6218
971	2L	4930001	4935000	4166	53.86667	61.53158	87.51	66	2.887211e-06	28.8721125	0.754199520054851	0.3186
972	2L	4940001	4945000	4543	38.53333	33.07368	81.37	68	2.887211e-06	28.8721125	0.835688828806685	0.82
973	2L	4945001	4950000	4957	69.64444	65.15263	107.91	88	2.887211e-06	28.8721125	0.815494393476045	0.5956
974	2L	4950001	4955000	4532	52.24444	49.94737	70.39	53	2.887211e-06	28.8721125	0.752947861912203	0.4154
975	2L	4955001	4960000	4722	46.8	56.43684	67.83	49	2.887211e-06	28.8721125	0.722394220846233	0.2863
976	2L	4960001	4965000	3935	28.37778	31.12105	49.24	32	2.887211e-06	28.8721125	0.649878147847279	0.1609
977	2L	4965001	4970000	3857	46.28889	60.35263	76.48	56	2.887211e-06	28.8721125	0.732217573221757	0.2821
978	2L	4970001	4975000	4365	38.35556	50.67368	60.48	41	2.887211e-06	28.8721125	0.677910052910053	0.1787
979	2L	4975001	4980000	4586	47.66667	47.31579	58.49	41	2.887211e-06	28.8721125	0.700974525559925	0.263
980	2L	4980001	4985000	3846	39.28889	43.84211	53.23	39	2.887211e-06	28.8721125	0.732669547247793	0.4504
981	2L	4985001	4990000	4097	33.93333	49.06842	57.95	37	2.887211e-06	28.8721125	0.638481449525453	0.1031
982	2L	4990001	4995000	3761	34.17778	33.52105	46.66	31	2.887211e-06	28.8721125	0.664380625803686	0.2237
983	2L	4995001	5000000	3609	24.88889	33.52105	49.21	38	2.887211e-06	28.8721125	0.772200772200772	0.6961
984	2L	5000001	5005000	4383	40.86667	47.43684	58.05	44	2.887211e-06	28.8721125	0.757967269595177	0.5389
985	2L	5005001	5010000	4163	38.44444	45.82632	55.85	38	2.887211e-06	28.8721125	0.680393912264995	0.2048
986	2L	5010001	5015000	4066	38.26667	37.70526	48.54	32	2.887211e-06	28.8721125	0.659250103007829	0.1981
987	2L	5015001	5020000	4105	60.82222	41.38947	132.03	111	2.887211e-06	28.8721125	0.840718018632129	0.7007
988	2L	5020001	5025000	2933	32.6	47.12632	66.73	52	2.887211e-06	28.8721125	0.779259703281882	0.5953
989	2L	5025001	5030000	4668	35.13333	54.27895	65.63	47	2.887211e-06	28.8721125	0.716135913454213	0.2721
990	2L	5030001	5035000	4382	30.95556	42.79474	61.04	45	2.887211e-06	28.8721125	0.737221494102228	0.4013
991	2L	5035001	5040000	4296	33.97778	47.74737	50.98	36	2.887211e-06	28.8721125	0.706159278148293	0.3371
992	2L	5040001	5045000	2994	28.66667	33.46842	39.77	26	2.887211e-06	28.8721125	0.653759114910737	0.261
993	2L	5045001	5050000	3639	30.82222	36.85789	45.49	30	2.887211e-06	28.8721125	0.65948560123104	0.2252
994	2L	5050001	5055000	3475	28.42222	36.55789	41.86	25	2.887211e-06	28.8721125	0.597228858098423	0.1031
995	2L	5055001	5060000	3820	25.97778	39.83158	45	33	2.887211e-06	28.8721125	0.733333333333333	0.525
996	2L	5060001	5065000	4616	39.88889	48.82632	53.02	37	2.887211e-06	28.8721125	0.697849867974349	0.3027
997	2L	5065001	5070000	4289	30.64444	40.88421	46.62	30	2.887211e-06	28.8721125	0.643500643500644	0.1715
998	2L	5070001	5075000	4842	29.15556	49.24737	61.56	46	2.887211e-06	28.8721125	0.747238466536712	0.4497
999	2L	5075001	5080000	4788	23.35556	43.62105	52.79	39	2.887211e-06	28.8721125	0.738776283387005	0.4845
1000	2L	5080001	5085000	3820	35.13333	66.48947	74.94	59	2.887211e-06	28.8721125	0.787296503869762	0.5851
1001	2L	5085001	5090000	4249	34.02222	46.77895	59.4	42	2.887211e-06	28.8721125	0.707070707070707	0.2714
1002	2L	5090001	5095000	3706	40.46667	71.62632	75.95	53	2.887211e-06	28.8721125	0.697827518104016	0.1611
1003	2L	5095001	5100000	3040	33.42222	42.11579	59.63	39	2.887211e-06	28.8721125	0.654033204762703	0.1229
1004	2L	5100001	5105000	4178	40.08889	52.97368	58.62	39	2.887211e-06	28.8721125	0.665301944728762	0.1448
1005	2L	5105001	5110000	4314	31.68889	52.79474	59.19	44	2.887211e-06	28.8721125	0.743368812299375	0.4351
1006	2L	5110001	5115000	4541	26.31111	43.67368	43.33	23	2.887211e-06	28.8721125	0.530810062312486	0.0354
1007	2L	5115001	5120000	3957	30.35556	46.18421	50.5	35	2.887211e-06	28.8721125	0.693069306930693	0.2997
1008	2L	5120001	5125000	3501	30.24444	48.57368	49.99	31	2.887211e-06	28.8721125	0.620124024804961	0.1021
1009	2L	5125001	5130000	4242	35.8	51.21053	58.51	42	2.887211e-06	28.8721125	0.717826012647411	0.3265
1010	2L	5130001	5135000	3765	37.37778	44.40526	61.65	44	2.887211e-06	28.8721125	0.713706407137064	0.2881
1011	2L	5135001	5140000	4277	39.15556	52.13158	55.83	31	2.887211e-06	28.8721125	0.555257030270464	0.0269
1012	2L	5140001	5145000	4106	38.73333	47.52632	53.43	34	2.887211e-06	28.8721125	0.636346621748082	0.1085
1013	2L	5145001	5150000	4191	42.17778	53.15789	57.18	36	2.887211e-06	28.8721125	0.629590766002099	0.0887
1014	2L	5150001	5155000	4032	30.93333	38.37895	47.07	28	2.887211e-06	28.8721125	0.59485872105375	0.0757
1015	2L	5155001	5160000	3810	43.08889	48.64737	62.15	44	2.887211e-06	28.8721125	0.707964601769911	0.2632
1016	2L	5160001	5165000	4100	47.04444	51.48947	63.37	42	2.887211e-06	28.8721125	0.662774183367524	0.1261
1017	2L	5165001	5170000	4029	49.17778	57.88947	65.25	45	2.887211e-06	28.8721125	0.689655172413793	0.1853
1018	2L	5170001	5175000	3859	35.93333	36.3	41.81	25	2.887211e-06	28.8721125	0.597943075819182	0.1064
1019	2L	5175001	5180000	4066	36.66667	50.32632	51.53	29	2.887211e-06	28.8721125	0.56277896371046	0.0416
1020	2L	5180001	5185000	4026	40.95556	41.82105	49.44	31	2.887211e-06	28.8721125	0.627022653721683	0.1137
1021	2L	5185001	5190000	4188	35.64444	48.70526	53.3	37	2.887211e-06	28.8721125	0.694183864915572	0.2785
1022	2L	5190001	5195000	4248	35.13333	44.15789	54.26	38	2.887211e-06	28.8721125	0.700331736085514	0.2894
1023	2L	5195001	5200000	4021	34.62222	45.67368	55.83	38	2.887211e-06	28.8721125	0.680637650008956	0.217
1024	2L	5200001	5205000	4359	38.4	48.25263	53.41	35	2.887211e-06	28.8721125	0.655307994757536	0.1593
1025	2L	5205001	5210000	4307	40.95556	45.21053	54.19	40	2.887211e-06	28.8721125	0.738143568924156	0.4533
1026	2L	5210001	5215000	4080	41.35556	42.76842	53.67	37	2.887211e-06	28.8721125	0.689398174026458	0.2505
1027	2L	5215001	5220000	4228	41.35556	52.57895	53.61	36	2.887211e-06	28.8721125	0.671516508114158	0.1976
1028	2L	5220001	5225000	4422	41.17778	42.54211	52.24	33	2.887211e-06	28.8721125	0.631699846860643	0.1124
1029	2L	5225001	5230000	4210	32.4	43.56842	50.97	40	2.887211e-06	28.8721125	0.784775358053757	0.7413
1030	2L	5230001	5235000	3876	27.84444	42.27368	44.7	29	2.887211e-06	28.8721125	0.648769574944072	0.1977
1031	2L	5235001	5240000	4207	45.71111	51.8	61.58	42	2.887211e-06	28.8721125	0.682039623254303	0.1881
1032	2L	5240001	5245000	3871	32.33333	39.01053	50.28	36	2.887211e-06	28.8721125	0.715990453460621	0.3946
1033	2L	5245001	5250000	4358	34	51.74737	62.73	45	2.887211e-06	28.8721125	0.717360114777618	0.2973
1034	2L	5250001	5255000	3829	25.91111	31.14211	35.28	22	2.887211e-06	28.8721125	0.623582766439909	0.2349
1035	2L	5255001	5260000	3634	36.13333	45.05789	49.44	32	2.887211e-06	28.8721125	0.647249190938511	0.1595
1036	2L	5260001	5265000	3891	37.44444	40.58421	49.51	34	2.887211e-06	28.8721125	0.686729953544738	0.2818
1037	2L	5265001	5270000	3681	37.46667	51.42105	58.04	38	2.887211e-06	28.8721125	0.654720882150241	0.1266
1038	2L	5270001	5275000	4419	39.57778	66.42105	68.96	57	2.887211e-06	28.8721125	0.826566125290023	0.8282
1039	2L	5275001	5280000	4356	45.4	67.46316	69.08	35	2.887211e-06	28.8721125	0.506658946149392	0.0082
1040	2L	5280001	5285000	4504	56.95556	78.07895	80.45	60	2.887211e-06	28.8721125	0.74580484773151	0.3253
1041	2L	5285001	5290000	4226	35.95556	45.18947	53.37	8	2.887211e-06	28.8721125	0.149896945849728	0
1042	2L	5290001	5295000	4094	34.86667	40.02632	47.9	28	2.887211e-06	28.8721125	0.58455114822547	0.0622
1043	2L	5295001	5300000	3843	42.68889	48.65789	56.71	41	2.887211e-06	28.8721125	0.722976547346147	0.3661
1044	2L	5300001	5305000	3568	40.77778	52.77895	63.7	43	2.887211e-06	28.8721125	0.675039246467818	0.1492
1045	2L	5305001	5310000	4538	66	75.98421	83.85	63	2.887211e-06	28.8721125	0.75134168157424	0.3288
1046	2L	5310001	5315000	3741	52.31111	60.31579	66.1	49	2.887211e-06	28.8721125	0.741301059001513	0.3788
1047	2L	5315001	5320000	3466	31.37778	33.39474	39.1	25	2.887211e-06	28.8721125	0.639386189258312	0.2231
1048	2L	5320001	5325000	3821	32.91111	34.8	47.77	20	2.887211e-06	28.8721125	0.418672807201172	0.0044
1049	2L	5325001	5330000	3541	38	36.16842	47.35	23	2.887211e-06	28.8721125	0.485744456177402	0.0111
1050	2L	5330001	5335000	4395	37.8	49.27895	57.32	34	2.887211e-06	28.8721125	0.593161200279135	0.049
1051	2L	5335001	5340000	3642	28.66667	34.19474	43.08	30	2.887211e-06	28.8721125	0.696378830083565	0.3898
1052	2L	5340001	5345000	4078	40.15556	41.58947	53.63	35	2.887211e-06	28.8721125	0.652619802349431	0.1452
1053	2L	5345001	5350000	4157	32.55556	34.08421	54.58	42	2.887211e-06	28.8721125	0.769512641993404	0.6262
1054	2L	5350001	5355000	4431	39.24444	37.31579	52.62	36	2.887211e-06	28.8721125	0.684150513112885	0.2454
1055	2L	5355001	5360000	4330	46.62222	50.77368	60.59	41	2.887211e-06	28.8721125	0.676679320019805	0.1693
1056	2L	5360001	5365000	3946	32.62222	35.48421	43.99	29	2.887211e-06	28.8721125	0.65924073653103	0.2373
1057	2L	5365001	5370000	3374	30.13333	40.12105	48.05	30	2.887211e-06	28.8721125	0.624349635796046	0.1174
1058	2L	5370001	5375000	3176	32.55556	42.76842	54.6	38	2.887211e-06	28.8721125	0.695970695970696	0.2751
1059	2L	5375001	5380000	4254	36.46667	41.49474	56.51	40	2.887211e-06	28.8721125	0.707839320474252	0.3052
1060	2L	5380001	5385000	4405	38.06667	40.15789	51.18	32	2.887211e-06	28.8721125	0.625244236029699	0.1056
1061	2L	5390001	5395000	3452	24.97778	30.42105	45.9	35	2.887211e-06	28.8721125	0.762527233115468	0.6613
1062	2L	5395001	5400000	4182	32.48889	43.29474	50.92	32	2.887211e-06	28.8721125	0.628436763550668	0.1062
1063	2L	5400001	5405000	4189	36.57778	51.11579	66.35	51	2.887211e-06	28.8721125	0.768651092690279	0.5225
1064	2L	5405001	5410000	4357	34.82222	44.30526	62.26	45	2.887211e-06	28.8721125	0.72277545775779	0.3198
1065	2L	5410001	5415000	4215	42.2	54.24737	73.04	54	2.887211e-06	28.8721125	0.739320920043812	0.3325
1066	2L	5415001	5420000	4048	32.26667	29.94737	46.03	36	2.887211e-06	28.8721125	0.782098631327395	0.7619
1067	2L	5420001	5425000	4458	38	33.57368	67.71	57	2.887211e-06	28.8721125	0.841825431989367	0.8903
1068	2L	5425001	5430000	4057	36.95556	43.13158	66.59	50	2.887211e-06	28.8721125	0.75086349301697	0.4137
1069	2L	5430001	5435000	4102	38.15556	41.18947	57.59	42	2.887211e-06	28.8721125	0.729293280083348	0.3929
1070	2L	5435001	5440000	3701	31.48889	31.82632	40.4	25	2.887211e-06	28.8721125	0.618811881188119	0.1498
1071	2L	5440001	5445000	4325	38.53333	35.06842	48.98	34	2.887211e-06	28.8721125	0.69416088199265	0.3085
1072	2L	5450001	5455000	2939	26.91111	36.01579	42.82	24	2.887211e-06	28.8721125	0.560485754320411	0.0578
1073	2L	5455001	5460000	4256	33.37778	50.32632	59.04	42	2.887211e-06	28.8721125	0.711382113821138	0.2977
1074	2L	5460001	5465000	3518	39.26667	64.69474	78.84	61	2.887211e-06	28.8721125	0.773718924403856	0.4714
1075	2L	5465001	5470000	4043	37.84444	70.66842	83.26	60	2.887211e-06	28.8721125	0.720634158059092	0.2084
1076	2L	5470001	5475000	3348	31.31111	33.26842	46.56	32	2.887211e-06	28.8721125	0.687285223367698	0.3015
1077	2L	5475001	5480000	4002	26.17778	45.21053	47.81	36	2.887211e-06	28.8721125	0.75298054800251	0.6026
1078	2L	5480001	5485000	4439	44.06667	63	68.57	46	2.887211e-06	28.8721125	0.670847309318944	0.1221
1079	2L	5485001	5490000	3285	32.06667	37.3	46.34	30	2.887211e-06	28.8721125	0.647388864911523	0.1772
1080	2L	5490001	5495000	4193	44.35556	51.54211	63.44	44	2.887211e-06	28.8721125	0.693568726355612	0.2025
1081	2L	5495001	5500000	3981	35.42222	45.05263	52.95	32	2.887211e-06	28.8721125	0.604343720491029	0.0668
1082	2L	5500001	5505000	3416	31.31111	45.25263	49.64	36	2.887211e-06	28.8721125	0.72522159548751	0.4383
1083	2L	5505001	5510000	4663	30.62222	48.31579	51.57	40	2.887211e-06	28.8721125	0.775644754702346	0.6873
1084	2L	5510001	5515000	4371	32.06667	50.32105	57.55	37	2.887211e-06	28.8721125	0.642919200695048	0.111
1085	2L	5515001	5520000	3637	31.2	63.96316	70.83	53	2.887211e-06	28.8721125	0.748270506847381	0.3893
1086	2L	5520001	5525000	3954	30.57778	47.67895	53.17	36	2.887211e-06	28.8721125	0.677073537709235	0.2208
1087	2L	5525001	5530000	3743	31.86667	47.16316	53.67	38	2.887211e-06	28.8721125	0.708030557108254	0.3285
1088	2L	5530001	5535000	3554	38.08889	43.24211	53.68	37	2.887211e-06	28.8721125	0.689269746646796	0.2487
1089	2L	5535001	5540000	2883	33.44444	47.43684	55.82	43	2.887211e-06	28.8721125	0.770333213901827	0.6186
1090	2L	5540001	5545000	3824	42.8	57.13158	65.85	48	2.887211e-06	28.8721125	0.728929384965831	0.3279
1091	2L	5545001	5550000	3290	33.2	40.58421	48.09	34	2.887211e-06	28.8721125	0.707007693907257	0.3769
1092	2L	5555001	5560000	2537	22.71111	24.78421	44.23	33	2.887211e-06	28.8721125	0.746099932172734	0.61
1093	2L	5560001	5565000	3266	38.24444	41.85263	57.34	45	2.887211e-06	28.8721125	0.784792465992326	0.6937
1094	2L	5565001	5570000	3725	36.91111	35.01053	49.17	35	2.887211e-06	28.8721125	0.711816148057759	0.386
1095	2L	5570001	5575000	3168	29.95556	35.6	48.27	36	2.887211e-06	28.8721125	0.74580484773151	0.5641
1096	2L	5575001	5580000	3679	39.35556	32.50526	56.03	37	2.887211e-06	28.8721125	0.660360521149384	0.1524
1097	2L	5580001	5585000	3589	36.48889	50.43684	61.78	39	2.887211e-06	28.8721125	0.631272256393655	0.0772
1098	2L	5585001	5590000	4259	36.02222	44.97368	58.04	46	2.887211e-06	28.8721125	0.792556857339766	0.7244
1099	2L	5590001	5595000	4025	36.22222	39.31579	51.17	31	2.887211e-06	28.8721125	0.605823724838773	0.0793
1100	2L	5595001	5600000	4583	44.91111	53.70526	63.42	47	2.887211e-06	28.8721125	0.741091138442132	0.3977
1101	2L	5600001	5605000	4263	33.28889	37.62632	55.87	44	2.887211e-06	28.8721125	0.787542509396814	0.709
1102	2L	5605001	5610000	4137	31.2	38.74211	42.25	27	2.887211e-06	28.8721125	0.63905325443787	0.1939
1103	2L	5610001	5615000	4506	43.62222	40.36842	57.13	40	2.887211e-06	28.8721125	0.700157535445475	0.2683
1104	2L	5615001	5620000	4187	40.4	56.97368	63.18	43	2.887211e-06	28.8721125	0.68059512503957	0.1722
1105	2L	5620001	5625000	3498	38.68889	67.31579	81.43	57	2.887211e-06	28.8721125	0.699987719513693	0.158
1106	2L	5625001	5630000	3238	33.26667	47.51053	58.99	42	2.887211e-06	28.8721125	0.711985082217325	0.31
1107	2L	5630001	5635000	3120	36.95556	44.59474	51.46	37	2.887211e-06	28.8721125	0.719005052467936	0.3992
1108	2L	5635001	5640000	3630	37.64444	40.36316	50.6	36	2.887211e-06	28.8721125	0.711462450592885	0.3556
1109	2L	5640001	5645000	3945	38.91111	47.12632	54.6	35	2.887211e-06	28.8721125	0.641025641025641	0.1114
1110	2L	5645001	5650000	4766	57.35556	77.77895	93.04	67	2.887211e-06	28.8721125	0.7201203783319	0.1714
1111	2L	5650001	5655000	4903	82.13333	106.42105	120.37	96	2.887211e-06	28.8721125	0.797540915510509	0.4369
1112	2L	5655001	5660000	4110	43.08889	62.24737	68.26	51	2.887211e-06	28.8721125	0.747143275710519	0.3996
1113	2L	5660001	5665000	3677	28.84444	41.08421	47.2	36	2.887211e-06	28.8721125	0.76271186440678	0.6588
1114	2L	5665001	5670000	4155	35.17778	53.82632	60.96	42	2.887211e-06	28.8721125	0.688976377952756	0.205
1115	2L	5670001	5675000	3864	42.75556	49.88421	55.89	37	2.887211e-06	28.8721125	0.662014671676507	0.1567
1116	2L	5675001	5680000	3359	30.91111	35.54737	48.74	35	2.887211e-06	28.8721125	0.718096019696348	0.4176
1117	2L	5680001	5685000	4623	38.6	40.77895	51.47	34	2.887211e-06	28.8721125	0.660578978045463	0.1774
1118	2L	5685001	5690000	4307	41.62222	45.46316	52.27	34	2.887211e-06	28.8721125	0.650468720107136	0.1475
1119	2L	5690001	5695000	4081	40.37778	48.38947	54.19	38	2.887211e-06	28.8721125	0.701236390477948	0.2968
1120	2L	5695001	5700000	2757	28.77778	38.48947	42.04	26	2.887211e-06	28.8721125	0.618458610846813	0.1389
1121	2L	5700001	5705000	4161	46.13333	76.32632	84.32	66	2.887211e-06	28.8721125	0.782732447817837	0.5037
1122	2L	5705001	5710000	4350	27.64444	40.09474	48.02	31	2.887211e-06	28.8721125	0.645564348188255	0.1643
1123	2L	5710001	5715000	3808	33.6	38.29474	44.12	26	2.887211e-06	28.8721125	0.589301903898459	0.0824
1124	2L	5715001	5720000	4360	22.95556	26.22632	34.49	22	2.887211e-06	28.8721125	0.637866048129893	0.2772
1125	2L	5720001	5725000	4196	24.35556	37.23684	53.83	38	2.887211e-06	28.8721125	0.705926063533346	0.3228
1126	2L	5725001	5730000	4653	36.24444	41.16842	49.64	34	2.887211e-06	28.8721125	0.684931506849315	0.2714
1127	2L	5730001	5735000	4839	24.44444	34.15789	34.78	20	2.887211e-06	28.8721125	0.575043128234618	0.1211
1128	2L	5735001	5740000	4119	32.93333	43.06842	58.05	42	2.887211e-06	28.8721125	0.723514211886305	0.3609
1129	2L	5740001	5745000	4293	37.82222	53.64737	57.34	42	2.887211e-06	28.8721125	0.732472968259505	0.4166
1130	2L	5745001	5750000	4449	53.82222	79.08421	82.48	55	2.887211e-06	28.8721125	0.666828322017459	0.0798
1131	2L	5750001	5755000	3879	45.08889	48.58421	59.25	34	2.887211e-06	28.8721125	0.573839662447257	0.0316
1132	2L	5755001	5760000	4056	42	55.53684	57.05	44	2.887211e-06	28.8721125	0.77125328659071	0.6149
1133	2L	5760001	5765000	3182	39.2	49.40526	53.21	35	2.887211e-06	28.8721125	0.657771095658711	0.1602
1134	2L	5765001	5770000	3810	44.8	61.47895	70.65	48	2.887211e-06	28.8721125	0.679405520169851	0.1411
1135	2L	5770001	5775000	4556	48.11111	75.82632	90	69	2.887211e-06	28.8721125	0.766666666666667	0.3731
1136	2L	5775001	5780000	4820	47.4	66.33158	81.29	66	2.887211e-06	28.8721125	0.81190798376184	0.6915
1137	2L	5780001	5785000	4672	47	47.57895	72.39	47	2.887211e-06	28.8721125	0.649260947644702	0.0794
1138	2L	5785001	5790000	4510	35.04444	50.57895	68.03	48	2.887211e-06	28.8721125	0.705571071586065	0.2235
1139	2L	5790001	5795000	4714	30.88889	55.24211	65.57	39	2.887211e-06	28.8721125	0.594784200091505	0.0391
1140	2L	5795001	5800000	4737	27.93333	52.01579	63.21	42	2.887211e-06	28.8721125	0.664451827242525	0.1304
1141	2L	5800001	5805000	4645	18.77778	69.22632	83.14	69	2.887211e-06	28.8721125	0.829925426990618	0.7943
1142	2L	5805001	5810000	3928	16	48.20526	59.65	44	2.887211e-06	28.8721125	0.737636211232188	0.4166
1143	2L	5810001	5815000	3333	31.53333	40.05789	48.3	31	2.887211e-06	28.8721125	0.641821946169772	0.1538
1144	2L	5815001	5820000	4124	18.71111	38.28947	48.1	34	2.887211e-06	28.8721125	0.706860706860707	0.37
1145	2L	5820001	5825000	4199	27.46667	43.49474	53.34	41	2.887211e-06	28.8721125	0.768653918260217	0.6308
1146	2L	5825001	5830000	4154	29.86667	46.99474	50.96	35	2.887211e-06	28.8721125	0.686813186813187	0.2606
1147	2L	5830001	5835000	4592	31.24444	51.26842	55.86	36	2.887211e-06	28.8721125	0.644468313641246	0.1167
1148	2L	5835001	5840000	3487	46.68889	45.11579	61.09	40	2.887211e-06	28.8721125	0.654771648387625	0.1172
1149	2L	5840001	5845000	2973	25.48889	37.03684	44.55	24	2.887211e-06	28.8721125	0.538720538720539	0.0351
1150	2L	5845001	5850000	3966	30.31111	60.33684	59.86	43	2.887211e-06	28.8721125	0.718342799866355	0.3243
1151	2L	5850001	5855000	2588	18.55556	30.14211	36.4	23	2.887211e-06	28.8721125	0.631868131868132	0.2288
1152	2L	5855001	5860000	2890	11.86667	15.36316	20.36	13	2.887211e-06	28.8721125	0.638506876227898	0.5446
1153	2L	5860001	5865000	4499	50.97778	73.30526	87.09	69	2.887211e-06	28.8721125	0.792283844299001	0.5463
1154	2L	5865001	5870000	4473	34.71111	56.11579	70.18	53	2.887211e-06	28.8721125	0.755200911940724	0.4201
1155	2L	5870001	5875000	3381	23.46667	45.3	48.3	25	2.887211e-06	28.8721125	0.5175983436853	0.0206
1156	2L	5875001	5880000	4880	33.57778	61.76316	71.69	47	2.887211e-06	28.8721125	0.655600502162087	0.088
1157	2L	5880001	5885000	4300	18.64444	50.25789	52.68	37	2.887211e-06	28.8721125	0.702353834472285	0.3046
1158	2L	5885001	5890000	3806	22.84444	37.36842	53.31	36	2.887211e-06	28.8721125	0.675295441755768	0.1998
1159	2L	5890001	5895000	3936	37.11111	42.67895	53.6	37	2.887211e-06	28.8721125	0.690298507462687	0.2602
1160	2L	5895001	5900000	3938	25.37778	33.61053	38.63	27	2.887211e-06	28.8721125	0.698938648718612	0.4553
1161	2L	5900001	5905000	3987	29.95556	50.12632	51.85	34	2.887211e-06	28.8721125	0.655737704918033	0.1712
1162	2L	5905001	5910000	4229	29.97778	29.97368	36.25	16	2.887211e-06	28.8721125	0.441379310344828	0.0137
1163	2L	5910001	5915000	3845	41.15556	47.04737	54.82	38	2.887211e-06	28.8721125	0.693177672382342	0.261
1164	2L	5915001	5920000	4673	41.82222	38.32632	50.85	32	2.887211e-06	28.8721125	0.629301868239921	0.1182
1165	2L	5920001	5925000	4494	37.44444	35.07895	45.19	30	2.887211e-06	28.8721125	0.66386368665634	0.2366
1166	2L	5925001	5930000	4203	38.97778	35.68421	45.12	29	2.887211e-06	28.8721125	0.642730496453901	0.1753
1167	2L	5930001	5935000	4400	38.33333	40.87895	51.66	35	2.887211e-06	28.8721125	0.677506775067751	0.2396
1168	2L	5935001	5940000	4580	23.53333	42.79474	44.82	27	2.887211e-06	28.8721125	0.602409638554217	0.1
1169	2L	5940001	5945000	4163	38.26667	41.56316	48.02	35	2.887211e-06	28.8721125	0.728862973760933	0.4782
1170	2L	5945001	5950000	3835	23.97778	31.67895	34.94	24	2.887211e-06	28.8721125	0.68689181453921	0.4567
1171	2L	5950001	5955000	4106	32.11111	40.87895	45.26	25	2.887211e-06	28.8721125	0.552364118426867	0.0427
1172	2L	5955001	5960000	4417	27.93333	38.23158	43.18	27	2.887211e-06	28.8721125	0.625289485873089	0.1505
1173	2L	5960001	5965000	3805	41.26667	53.53158	62.96	42	2.887211e-06	28.8721125	0.667090216010165	0.1365
1174	2L	5965001	5970000	3869	41.66667	50.24737	59.97	41	2.887211e-06	28.8721125	0.683675170918793	0.194
1175	2L	5970001	5975000	3789	32.68889	40.87368	48.27	36	2.887211e-06	28.8721125	0.74580484773151	0.5594
1176	2L	5975001	5980000	4002	32.22222	41.79474	47.99	33	2.887211e-06	28.8721125	0.687643259012294	0.2922
1177	2L	5980001	5985000	4156	29.64444	37.18421	43.69	25	2.887211e-06	28.8721125	0.572213321126116	0.0675
1178	2L	5985001	5990000	3691	34.26667	52.18947	58.67	43	2.887211e-06	28.8721125	0.732912902675984	0.3954
1179	2L	5990001	5995000	4270	37.8	42.95263	57.75	41	2.887211e-06	28.8721125	0.70995670995671	0.3084
1180	2L	5995001	6000000	4275	35.13333	39.11053	45.87	28	2.887211e-06	28.8721125	0.610420754305646	0.1043
1181	2L	6000001	6005000	4532	35.55556	45.61053	52.64	34	2.887211e-06	28.8721125	0.645896656534954	0.1398
1182	2L	6005001	6010000	4305	34.13333	49.5	57.55	40	2.887211e-06	28.8721125	0.695047784535187	0.2576
1183	2L	6010001	6015000	3912	28.91111	36.95789	42.45	30	2.887211e-06	28.8721125	0.706713780918728	0.4422
1184	2L	6015001	6020000	3739	31.55556	44.31579	44.93	35	2.887211e-06	28.8721125	0.77898953928333	0.7515
1185	2L	6020001	6025000	4110	38.22222	40.28421	51.34	36	2.887211e-06	28.8721125	0.70120763537203	0.3156
1186	2L	6025001	6030000	4073	42.15556	63.28421	68.68	49	2.887211e-06	28.8721125	0.713453698311007	0.2409
1187	2L	6030001	6035000	4091	32.51111	42.45789	51.9	34	2.887211e-06	28.8721125	0.655105973025048	0.1652
1188	2L	6035001	6040000	4217	39.11111	41.4	48.92	32	2.887211e-06	28.8721125	0.654129190515127	0.1755
1189	2L	6040001	6045000	4039	36.13333	43.03158	51.58	36	2.887211e-06	28.8721125	0.697944939899186	0.3031
1190	2L	6045001	6050000	4159	30.31111	47.42632	53.7	35	2.887211e-06	28.8721125	0.651769087523277	0.1477
1191	2L	6050001	6055000	4266	31.75556	41.87368	52.77	37	2.887211e-06	28.8721125	0.701155959825658	0.3129
1192	2L	6055001	6060000	4105	31.37778	51.57895	55.6	34	2.887211e-06	28.8721125	0.611510791366906	0.0665
1193	2L	6060001	6065000	4729	48.71111	74.06842	80.48	58	2.887211e-06	28.8721125	0.720675944333996	0.209
1194	2L	6065001	6070000	4505	41.95556	50.09474	61.06	39	2.887211e-06	28.8721125	0.638716017032427	0.094
1195	2L	6070001	6075000	4711	50.77778	67.91053	71.74	48	2.887211e-06	28.8721125	0.669082798996376	0.1101
1196	2L	6075001	6080000	3253	34.46667	45.13158	55.56	33	2.887211e-06	28.8721125	0.593952483801296	0.0553
1197	2L	6080001	6085000	4246	51.68889	68.81579	76.61	59	2.089454e-06	20.89453925	0.770134447200104	0.4879
1198	2L	6085001	6090000	3642	42.15556	52.62632	60.22	45	2.089454e-06	20.89453925	0.747260046496181	0.4795
1199	2L	6090001	6095000	3376	37.24444	53.46842	57.68	35	1.857684e-06	18.57684225	0.606796116504854	0.08
1200	2L	6095001	6100000	3768	29.55556	43.96842	54.78	39	1.857684e-06	18.57684225	0.711938663745893	0.3619
1201	2L	6100001	6105000	3868	44.42222	53.96316	67.07	50	1.857684e-06	18.57684225	0.745489786789921	0.4233
1202	2L	6105001	6110000	4239	53.48889	74.11053	86.15	64	1.857684e-06	18.57684225	0.742890307603018	0.3161
1203	2L	6110001	6115000	4313	33.75556	42.27895	49.02	33	1.857684e-06	18.57684225	0.673194614443084	0.2582
1204	2L	6115001	6120000	3875	31.4	54.24737	74.37	56	1.857684e-06	18.57684225	0.752991797767917	0.4184
1205	2L	6120001	6125000	4200	34.8	39.05263	48.93	32	1.857684e-06	18.57684225	0.653995503780912	0.2114
1206	2L	6125001	6130000	3484	35.02222	46.96842	52.51	36	1.857684e-06	18.57684225	0.685583698343173	0.2725
1207	2L	6130001	6135000	4047	33.95556	47.28947	54.14	36	1.857684e-06	18.57684225	0.664942741041744	0.1965
1208	2L	6135001	6140000	4010	41.84444	44.35789	57.06	36	1.857684e-06	18.57684225	0.630914826498423	0.1142
1209	2L	6140001	6145000	3127	34.71111	46.29474	54.14	31	1.857684e-06	18.57684225	0.572589582563724	0.0514
1210	2L	6145001	6150000	4455	32.6	67.48421	75.91	58	1.857684e-06	18.57684225	0.764062705835858	0.4641
1211	2L	6150001	6155000	4514	43.26667	48.44211	58.89	36	1.857684e-06	18.57684225	0.611309220580744	0.0805
1212	2L	6155001	6160000	3762	29.11111	42.70526	44.16	31	1.857684e-06	18.57684225	0.701992753623188	0.4196
1213	2L	6160001	6165000	4152	48.4	50.54211	63.32	39	1.857684e-06	18.57684225	0.615919140871762	0.0765
1214	2L	6165001	6170000	3941	29.75556	36.64211	43.84	30	1.857684e-06	18.57684225	0.684306569343066	0.3535
1215	2L	6170001	6175000	3988	35.17778	48.52632	57.08	44	1.857684e-06	18.57684225	0.770847932725999	0.6279
1216	2L	6175001	6180000	3800	38.88889	40.17895	51.84	35	1.857684e-06	18.57684225	0.675154320987654	0.243
1217	2L	6180001	6185000	4256	35.2	52.43158	59.63	39	1.857684e-06	18.57684225	0.654033204762703	0.146
1218	2L	6185001	6190000	3587	28.28889	45.57368	45.59	29	1.857684e-06	18.57684225	0.636104408861592	0.1776
1219	2L	6190001	6195000	4419	27.55556	41.08947	44.85	28	1.857684e-06	18.57684225	0.624303232998885	0.161
1220	2L	6195001	6200000	3727	20.26667	34.52105	61.21	45	1.857684e-06	18.57684225	0.735173991177912	0.415
1221	2L	6200001	6205000	4547	36.97778	51.08947	60.09	44	1.857684e-06	18.57684225	0.73223498086204	0.4125
1222	2L	6205001	6210000	4495	37.86667	54.43158	57.59	34	1.857684e-06	18.57684225	0.590380274353186	0.0653
1223	2L	6210001	6215000	4117	29.66667	46.16842	50.39	35	1.857684e-06	18.57684225	0.6945822583846	0.3289
1224	2L	6215001	6220000	3966	36.57778	46.87895	57.18	36	1.857684e-06	18.57684225	0.629590766002099	0.1107
1225	2L	6220001	6225000	4073	34.86667	43.9	51.38	35	1.857684e-06	18.57684225	0.681198910081744	0.2694
1226	2L	6225001	6230000	3290	30.86667	35.18421	42.06	30	1.857684e-06	18.57684225	0.713266761768902	0.4831
1227	2L	6230001	6235000	3512	36.91111	39.42105	50.66	35	1.857684e-06	18.57684225	0.690880378997237	0.3098
1228	2L	6235001	6240000	4136	31.93333	41.92105	45.96	31	1.857684e-06	18.57684225	0.67449956483899	0.292
1229	2L	6240001	6245000	3869	34.6	45.94211	46.53	32	1.857684e-06	18.57684225	0.687728347302815	0.3319
1230	2L	6245001	6250000	4241	36.97778	49.55263	53.36	42	1.857684e-06	18.57684225	0.787106446776612	0.7374
1231	2L	6250001	6255000	4486	39.8	51.98421	58.22	41	1.857684e-06	18.57684225	0.704225352112676	0.3061
1232	2L	6255001	6260000	4408	31.91111	35.55263	40.23	24	1.857684e-06	18.57684225	0.596569724086503	0.1403
1233	2L	6260001	6265000	4218	40.42222	46.65263	56.15	35	1.857684e-06	18.57684225	0.6233303650935	0.1009
1234	2L	6265001	6270000	4310	50.15556	58.67895	67.29	50	1.857684e-06	18.57684225	0.743052459503641	0.41
1235	2L	6270001	6275000	4437	53.17778	58.18421	72.29	46	1.857684e-06	18.57684225	0.636325909531055	0.0859
1236	2L	6275001	6280000	4062	42.48889	57.12632	64.78	46	1.857684e-06	18.57684225	0.710095708552022	0.2869
1237	2L	6280001	6285000	4351	39.02222	37.92105	47.57	31	1.857684e-06	18.57684225	0.651671221357999	0.2056
1238	2L	6285001	6290000	4338	39.77778	58.02105	67	45	1.857684e-06	18.57684225	0.671641791044776	0.1617
1239	2L	6290001	6295000	3988	32.66667	43.7	53.22	37	1.857684e-06	18.57684225	0.695227358136039	0.3041
1240	2L	6295001	6300000	4011	43.77778	50.62632	61.79	49	1.857684e-06	18.57684225	0.793008577439715	0.6991
1241	2L	6300001	6305000	3936	35.6	52.77368	59.04	38	1.857684e-06	18.57684225	0.643631436314363	0.1289
1242	2L	6305001	6310000	3847	38.26667	42.08421	52.51	36	1.857684e-06	18.57684225	0.685583698343173	0.2769
1243	2L	6310001	6315000	3973	50.95556	43.73158	64.04	46	1.857684e-06	18.57684225	0.718301061836352	0.3209
1244	2L	6315001	6320000	4052	44.22222	42.49474	57.09	44	1.857684e-06	18.57684225	0.770712909441233	0.6307
1245	2L	6320001	6325000	3951	34.06667	45.72105	50.75	36	1.857684e-06	18.57684225	0.70935960591133	0.3897
1246	2L	6325001	6330000	4061	43.24444	56.64737	71.1	53	1.857684e-06	18.57684225	0.745428973277075	0.4011
1247	2L	6330001	6335000	4093	36.64444	53.07895	61.9	45	1.857684e-06	18.57684225	0.726978998384491	0.364
1248	2L	6335001	6340000	3405	43.28889	61.42632	62.61	37	1.857684e-06	18.57684225	0.590959910557419	0.0542
1249	2L	6340001	6345000	4204	34.33333	53.61053	62.91	45	1.857684e-06	18.57684225	0.715307582260372	0.3116
1250	2L	6345001	6350000	4375	30.75556	28.36316	41.6	24	1.857684e-06	18.57684225	0.576923076923077	0.1015
1251	2L	6350001	6355000	4710	28.02222	34.41053	42.83	27	1.857684e-06	18.57684225	0.630399252860145	0.1896
1252	2L	6355001	6360000	4327	26.86667	41.37368	51.31	34	1.857684e-06	18.57684225	0.662638861820308	0.2072
1253	2L	6360001	6365000	4262	31.22222	37.51579	61.39	50	1.857684e-06	18.57684225	0.814464896562958	0.8096
1254	2L	6365001	6370000	3829	37.28889	38.38947	55.02	43	1.857684e-06	18.57684225	0.781533987640858	0.6896
1255	2L	6370001	6375000	4651	25.57778	44.04737	60.49	46	1.857684e-06	18.57684225	0.760456273764259	0.5486
1256	2L	6375001	6380000	4324	37.73333	44.68947	59.19	45	1.857684e-06	18.57684225	0.760263558033452	0.5556
1257	2L	6380001	6385000	4342	33.95556	44.67895	58.68	40	1.857684e-06	18.57684225	0.681663258350375	0.2215
1258	2L	6385001	6390000	4509	34.2	39.36316	47.2	28	1.857684e-06	18.57684225	0.593220338983051	0.0906
1259	2L	6390001	6395000	4423	35.93333	42.83158	53.07	38	1.857684e-06	18.57684225	0.716035424910496	0.3856
1260	2L	6395001	6400000	3980	36.37778	41.97368	64.65	53	1.857684e-06	18.57684225	0.819798917246713	0.8128
1261	2L	6400001	6405000	4405	36.28889	42.78421	49.55	29	1.857684e-06	18.57684225	0.585267406659939	0.0795
1262	2L	6405001	6410000	4230	29.93333	40.27368	46	35	1.857684e-06	18.57684225	0.760869565217391	0.6723
1263	2L	6410001	6415000	4301	41.13333	58.87368	66.48	50	1.857684e-06	18.57684225	0.752105896510229	0.4589
1264	2L	6415001	6420000	4368	45.33333	52.15263	61.42	46	1.857684e-06	18.57684225	0.748941712797135	0.4816
1265	2L	6420001	6425000	4411	46.51111	64.83158	67.89	50	1.857684e-06	18.57684225	0.736485491235823	0.3742
1266	2L	6425001	6430000	4087	43.84444	54.07368	64.62	50	1.857684e-06	18.57684225	0.773754255648406	0.5766
1267	2L	6430001	6435000	4486	27.04444	45.94737	50.3	38	1.857684e-06	18.57684225	0.755467196819086	0.6024
1268	2L	6435001	6440000	4308	33.06667	50.66316	55.94	34	1.857684e-06	18.57684225	0.607794065069718	0.0852
1269	2L	6440001	6445000	4734	31.06667	35.12105	50.52	35	1.857684e-06	18.57684225	0.692794932699921	0.3209
1270	2L	6445001	6450000	3966	47.82222	54.56842	64.73	46	1.857684e-06	18.57684225	0.710644214429167	0.2834
1271	2L	6450001	6455000	3786	26.68889	49.73684	53.75	36	1.857684e-06	18.57684225	0.669767441860465	0.2216
1272	2L	6455001	6460000	3808	34.73333	48.27368	55.85	34	1.857684e-06	18.57684225	0.608773500447628	0.0877
1273	2L	6460001	6465000	3782	26.42222	43.16316	44.11	29	1.857684e-06	18.57684225	0.65744729086375	0.2581
1274	2L	6465001	6470000	3681	35.77778	47.43158	56.44	40	1.857684e-06	18.57684225	0.708717221828491	0.3286
1275	2L	6470001	6475000	4352	48.02222	63.28947	77.54	63	1.857684e-06	18.57684225	0.812483879288109	0.7266
1276	2L	6475001	6480000	4126	52.62222	84.82632	90.69	71	1.857684e-06	18.57684225	0.782886757084574	0.4878
1277	2L	6480001	6485000	4286	42.15556	53.21579	65.64	47	1.857684e-06	18.57684225	0.716026812918952	0.3009
1278	2L	6485001	6490000	4268	42.46667	67.65789	70.42	53	1.857684e-06	18.57684225	0.752627094575405	0.4329
1279	2L	6490001	6495000	4359	40.4	39.78421	55.76	40	1.857684e-06	18.57684225	0.717360114777618	0.3721
1280	2L	6495001	6500000	4217	38.84444	40.27368	53.12	39	1.857684e-06	18.57684225	0.734186746987952	0.4703
1281	2L	6500001	6505000	4212	39.33333	45.80526	53.01	38	1.857684e-06	18.57684225	0.716845878136201	0.3986
1282	2L	6505001	6510000	3477	23.55556	32.80526	42.77	31	1.857684e-06	18.57684225	0.724807107785831	0.5329
1283	2L	6510001	6515000	3797	43.46667	52.98947	67.97	52	1.857684e-06	18.57684225	0.765043401500662	0.51
1284	2L	6515001	6520000	3865	52.31111	56.8	74.73	54	1.857684e-06	18.57684225	0.722601364913689	0.2813
1285	2L	6520001	6525000	4181	39.04444	46.12105	51.51	36	1.857684e-06	18.57684225	0.69889341875364	0.3342
1286	2L	6525001	6530000	4200	38.82222	53.77368	57.26	44	1.857684e-06	18.57684225	0.768424729304925	0.6093
1287	2L	6530001	6535000	3789	28.4	41.99474	43.74	30	1.857684e-06	18.57684225	0.685871056241427	0.3553
1288	2L	6535001	6540000	4111	32.33333	30.56316	44	33	1.857684e-06	18.57684225	0.75	0.6347
1289	2L	6540001	6545000	3995	41.17778	35.74737	48.87	30	1.857684e-06	18.57684225	0.613873542050338	0.1103
1290	2L	6545001	6550000	3960	36.82222	45.82105	52.4	32	1.857684e-06	18.57684225	0.610687022900763	0.1083
1291	2L	6550001	6555000	3999	41.33333	47.59474	54.35	38	1.857684e-06	18.57684225	0.699172033118675	0.313
1292	2L	6555001	6560000	4220	34.6	48.85789	52.87	34	1.857684e-06	18.57684225	0.643086816720257	0.1578
1293	2L	6560001	6565000	3620	35.51111	50.32632	60.52	42	1.857684e-06	18.57684225	0.69398545935228	0.2553
1294	2L	6565001	6570000	4743	37.84444	43.95263	56.84	39	1.857684e-06	18.57684225	0.686136523574947	0.2514
1295	2L	6570001	6575000	4574	44.46667	62.31579	64.59	45	1.857684e-06	18.57684225	0.696702275894101	0.2396
1296	2L	6575001	6580000	4102	44.93333	47.37895	58.59	40	1.857684e-06	18.57684225	0.682710360129715	0.2242
1297	2L	6580001	6585000	4010	30.88889	39.37895	47.65	31	1.857684e-06	18.57684225	0.650577124868835	0.2049
1298	2L	6585001	6590000	4052	28.62222	41.27368	47.71	33	1.857684e-06	18.57684225	0.691678893313771	0.3364
1299	2L	6590001	6595000	3377	22.91111	36.02632	37.69	27	1.857684e-06	18.57684225	0.716370390023879	0.5571
1300	2L	6595001	6600000	4213	32.02222	36.69474	47.55	35	1.857684e-06	18.57684225	0.736067297581493	0.5388
1301	2L	6600001	6605000	4435	31.64444	34.44211	46.1	31	1.857684e-06	18.57684225	0.672451193058568	0.2839
1302	2L	6605001	6610000	4499	36.33333	46.13158	53.05	38	1.857684e-06	18.57684225	0.716305372290292	0.3988
1303	2L	6610001	6615000	4585	32.26667	50.95789	58.22	42	1.857684e-06	18.57684225	0.721401580212985	0.3649
1304	2L	6615001	6620000	4607	25.64444	36.33158	41.57	26	1.857684e-06	18.57684225	0.625451046427712	0.1896
1305	2L	6620001	6625000	4357	24.37778	34.12632	42.69	29	1.857684e-06	18.57684225	0.679315999063012	0.3498
1306	2L	6625001	6630000	4366	16.8	28.87895	51.61	37	1.857684e-06	18.57684225	0.716915326487115	0.4086
1307	2L	6630001	6635000	4844	12.42222	18.77895	23.9	13	1.857684e-06	18.57684225	0.543933054393306	0.2046
1308	2L	6635001	6640000	4485	36.15556	45.17368	52.09	30	1.857684e-06	18.57684225	0.575926281435976	0.0603
1309	2L	6640001	6645000	4607	42.22222	60.73684	62.64	48	1.857684e-06	18.57684225	0.766283524904215	0.5563
1310	2L	6645001	6650000	4327	27.37778	43.75263	53.24	39	1.857684e-06	18.57684225	0.732531930879038	0.4589
1311	2L	6650001	6655000	3732	21.04444	43.95789	46.27	35	1.857684e-06	18.57684225	0.75642965204236	0.6316
1312	2L	6655001	6660000	4793	51.57778	78.56842	87.07	60	1.857684e-06	18.57684225	0.68910072355576	0.1426
1313	2L	6660001	6665000	4794	49.95556	68.10526	83.65	57	1.857684e-06	18.57684225	0.681410639569635	0.1344
1314	2L	6665001	6670000	4687	33.44444	29.38947	53.87	39	1.857684e-06	18.57684225	0.723965101169482	0.411
1315	2L	6670001	6675000	3110	18.97778	11.74211	28.14	19	1.857684e-06	18.57684225	0.675195451314854	0.5199
1316	2L	6675001	6680000	3619	28.6	32.18947	43.57	31	1.857684e-06	18.57684225	0.71149873766353	0.4604
1317	2L	6680001	6685000	4871	47.31111	65.16316	85.12	66	1.857684e-06	18.57684225	0.775375939849624	0.4791
1318	2L	6685001	6690000	4919	62.44444	78.05789	96.38	77	1.857684e-06	18.57684225	0.798920937953932	0.5677
1319	2L	6690001	6695000	3398	35.57778	37.46316	50.75	41	1.857684e-06	18.57684225	0.807881773399015	0.8322
1320	2L	6695001	6700000	4141	34.53333	44.05789	47.38	37	1.857684e-06	18.57684225	0.780920219501899	0.7454
1321	2L	6700001	6705000	4148	43.13333	50.93158	56.57	39	1.857684e-06	18.57684225	0.689411348771434	0.2626
1322	2L	6705001	6710000	4316	45.75556	52.91053	61.34	47	1.857684e-06	18.57684225	0.766221062927943	0.5738
1323	2L	6710001	6715000	4217	76.22222	75.98947	89.99	70	1.857684e-06	18.57684225	0.777864207134126	0.4619
1324	2L	6715001	6720000	4628	45.04444	62.06842	66.12	47	1.857684e-06	18.57684225	0.710828796128252	0.2814
1325	2L	6720001	6725000	4447	52.24444	52.64737	75.73	61	1.857684e-06	18.57684225	0.805493199524627	0.6826
1326	2L	6725001	6730000	3973	30.17778	42.85263	45.8	31	1.857684e-06	18.57684225	0.676855895196507	0.3073
1327	2L	6730001	6735000	4674	26.31111	28.87895	34.79	23	1.857684e-06	18.57684225	0.661109514228227	0.3576
1328	2L	6735001	6740000	4005	43.64444	45.68421	51.82	32	1.857684e-06	18.57684225	0.617522192203782	0.1103
1329	2L	6740001	6745000	3141	29.33333	42.55789	48.37	33	1.857684e-06	18.57684225	0.682241058507339	0.3095
1330	2L	6745001	6750000	4398	36.88889	41.26316	50.65	39	1.857684e-06	18.57684225	0.769990128331688	0.6677
1331	2L	6750001	6755000	4412	32.93333	40.27895	47.32	33	1.857684e-06	18.57684225	0.69737954353339	0.356
1332	2L	6755001	6760000	3535	26.93333	29.21579	36.7	24	1.857684e-06	18.57684225	0.653950953678474	0.3124
1333	2L	6760001	6765000	2839	28.26667	35.34737	40.98	27	1.857684e-06	18.57684225	0.658857979502196	0.2849
1334	2L	6765001	6770000	3818	40.2	58.14737	60.68	45	1.857684e-06	18.57684225	0.741595253790376	0.4423
1335	2L	6770001	6775000	3358	33.06667	37.93158	42.97	28	1.857684e-06	18.57684225	0.6516174074936	0.2448
1336	2L	6775001	6780000	3344	28.44444	35.44737	42.36	29	1.857684e-06	18.57684225	0.684608120868744	0.3656
1337	2L	6780001	6785000	2640	28.86667	36.27368	44.95	28	1.857684e-06	18.57684225	0.622914349276974	0.1576
1338	2L	6785001	6790000	2774	33.66667	39.23158	46.3	31	1.857684e-06	18.57684225	0.669546436285097	0.275
1339	2L	6795001	6800000	4196	34.46667	39.98421	50.68	37	1.857684e-06	18.57684225	0.730071033938437	0.4714
1340	2L	6800001	6805000	3805	30.86667	51.97895	55.77	40	1.857684e-06	18.57684225	0.717231486462256	0.3688
1341	2L	6805001	6810000	3788	36.8	42.82632	57.57	39	1.857684e-06	18.57684225	0.677436164669099	0.2192
1342	2L	6810001	6815000	3643	36.37778	37.17895	51.49	39	1.857684e-06	18.57684225	0.757428626917848	0.6086
1343	2L	6815001	6820000	3876	30.06667	38.88947	46.55	32	1.857684e-06	18.57684225	0.687432867883996	0.3347
1344	2L	6820001	6825000	3640	36.2	42.94737	54.2	39	1.857684e-06	18.57684225	0.719557195571956	0.3988
1345	2L	6825001	6830000	4096	38.53333	47.94737	63.57	51	1.857684e-06	18.57684225	0.802265219443134	0.7458
1346	2L	6830001	6835000	4053	35.71111	36.44737	46.81	31	1.857684e-06	18.57684225	0.662251655629139	0.2383
1347	2L	6835001	6840000	3991	32.28889	43.61053	57.26	46	1.857684e-06	18.57684225	0.803353126091512	0.7768
1348	2L	6840001	6845000	4131	37.8	47.53684	63.1	46	1.857684e-06	18.57684225	0.729001584786054	0.3772
1349	2L	6845001	6850000	3606	32.26667	52.60526	57.01	44	1.857684e-06	18.57684225	0.771794422031223	0.6286
1350	2L	6850001	6855000	4232	29.77778	49.21579	54.67	38	2.574422e-06	25.7442235	0.695079568319005	0.2789
1351	2L	6855001	6860000	4123	36.8	62.65789	75.33	48	2.574422e-06	25.7442235	0.637196336121067	0.0602
1352	2L	6860001	6865000	3984	32.44444	49.02632	57.01	37	5.460834e-06	54.6083385	0.649008945798983	0.0783
1353	2L	6865001	6870000	3364	32.22222	42.84737	48.48	33	5.460834e-06	54.6083385	0.680693069306931	0.2213
1354	2L	6870001	6875000	3865	30.26667	40.51579	43.74	30	5.460834e-06	54.6083385	0.685871056241427	0.2905
1355	2L	6875001	6880000	3824	44.75556	53.10526	65.29	51	5.460834e-06	54.6083385	0.781130341553071	0.5792
1356	2L	6880001	6885000	4523	49.64444	82.86316	93.36	74	5.460834e-06	54.6083385	0.792630676949443	0.4575
1357	2L	6885001	6890000	3875	28.04444	46.51053	49.39	36	5.460834e-06	54.6083385	0.728892488357967	0.4321
1358	2L	6890001	6895000	4230	30.73333	40.50526	60.19	51	5.460834e-06	54.6083385	0.847316830038212	0.9459
1359	2L	6895001	6900000	2705	35.88889	40.28421	47.57	33	5.460834e-06	54.6083385	0.693714525961741	0.2792
1360	2L	6900001	6905000	4440	29.2	37.45789	46.27	31	5.460834e-06	54.6083385	0.669980548951805	0.207
1361	2L	6905001	6910000	3438	30.88889	40.83684	44.64	27	5.460834e-06	54.6083385	0.604838709677419	0.0698
1362	2L	6910001	6915000	2790	29.62222	48.58947	51.73	32	5.460834e-06	54.6083385	0.61859655905664	0.056
1363	2L	6915001	6920000	4011	48.8	58.4	72.19	50	5.460834e-06	54.6083385	0.692616705914947	0.1048
1364	2L	6920001	6925000	4051	29.66667	38.64737	42.58	26	5.460834e-06	54.6083385	0.610615312353218	0.09
1365	2L	6925001	6930000	4161	27.66667	46.48421	44.03	27	5.460834e-06	54.6083385	0.613218260277084	0.082
1366	2L	6930001	6935000	4082	47.48889	59.41053	68.35	46	5.460834e-06	54.6083385	0.673006583760059	0.0714
1367	2L	6935001	6940000	3909	35.84444	38.61053	59.32	47	5.460834e-06	54.6083385	0.792312879298719	0.6962
1368	2L	6940001	6945000	3408	37.77778	48.88947	56.92	37	5.460834e-06	54.6083385	0.650035137034434	0.08
1369	2L	6945001	6950000	3889	44.53333	74.37895	83.63	62	5.460834e-06	54.6083385	0.741360755709674	0.2097
1370	2L	6950001	6955000	3210	23.57778	35.47895	43.18	32	5.460834e-06	54.6083385	0.741083835108847	0.5788
1371	2L	6955001	6960000	4458	33.97778	50.90526	54.22	40	5.460834e-06	54.6083385	0.737735153080044	0.4119
1372	2L	6960001	6965000	4347	32.75556	49.55263	55.84	35	5.460834e-06	54.6083385	0.626790830945559	0.0497
1373	2L	6965001	6970000	4394	32.53333	49.54737	51.01	33	5.460834e-06	54.6083385	0.646931974122721	0.1038
1374	2L	6970001	6975000	4347	36.11111	43.42632	53.43	39	5.460834e-06	54.6083385	0.72992700729927	0.4007
1375	2L	6975001	6980000	4201	32.86667	46.38421	54.53	36	5.460834e-06	54.6083385	0.66018705299835	0.1088
1376	2L	6980001	6985000	4537	30	36.00526	39.57	27	5.460834e-06	54.6083385	0.682335102350265	0.3379
1377	2L	6985001	6990000	4010	25.77778	36.67368	38.41	23	5.460834e-06	54.6083385	0.598802395209581	0.0929
1378	2L	6990001	6995000	4468	23.82222	32.20526	38.18	26	5.460834e-06	54.6083385	0.680984808800419	0.347
1379	2L	6995001	7000000	2573	21.04444	31.09474	32.39	19	5.460834e-06	54.6083385	0.586600802716888	0.1312
1380	2L	7000001	7005000	4442	29.02222	34.68947	38.66	24	5.460834e-06	54.6083385	0.620796689084325	0.1378
1381	2L	7005001	7010000	4783	30.55556	33.72105	40.56	24	5.460834e-06	54.6083385	0.591715976331361	0.0717
1382	2L	7010001	7015000	4408	25.97778	47.53684	48.04	32	5.460834e-06	54.6083385	0.666111573688593	0.1713
1383	2L	7015001	7020000	4107	33.42222	45.28421	50.29	34	5.460834e-06	54.6083385	0.676078743288924	0.1921
1384	2L	7020001	7025000	4569	34.15556	43.42632	52.13	35	5.460834e-06	54.6083385	0.6713984270094	0.1619
1385	2L	7025001	7030000	3905	33.24444	49.16316	51.73	38	5.460834e-06	54.6083385	0.73458341387976	0.4285
1386	2L	7030001	7035000	4377	26.24444	39.75263	51.23	35	5.460834e-06	54.6083385	0.683193441342963	0.2002
1387	2L	7035001	7040000	4382	31.44444	46.26842	47.88	33	5.460834e-06	54.6083385	0.68922305764411	0.2593
1388	2L	7040001	7045000	4360	36.68889	53.96316	54.29	37	5.460834e-06	54.6083385	0.681525142751888	0.1706
1389	2L	7045001	7050000	4158	27.91111	40.13158	50.65	35	5.460834e-06	54.6083385	0.69101678183613	0.2319
1390	2L	7050001	7055000	3847	26.46667	45.76316	44.37	29	5.460834e-06	54.6083385	0.65359477124183	0.1738
1391	2L	7055001	7060000	4285	28.44444	41.69474	43.03	30	5.460834e-06	54.6083385	0.697188008366256	0.3535
1392	2L	7060001	7065000	4115	32.46667	50.27368	53.33	39	5.460834e-06	54.6083385	0.731295705981624	0.4028
1393	2L	7065001	7070000	4750	37.68889	72.87895	80.52	63	5.460834e-06	54.6083385	0.782414307004471	0.4686
1394	2L	7070001	7075000	4378	42.4	62.37368	74.22	55	5.460834e-06	54.6083385	0.741040150902722	0.2636
1395	2L	7075001	7080000	4209	41.88889	51.33158	57.84	41	5.460834e-06	54.6083385	0.708852005532503	0.2361
1396	2L	7080001	7085000	3956	32.48889	49.56316	61.89	42	5.460834e-06	54.6083385	0.678623364032962	0.113
1397	2L	7085001	7090000	3116	40.44444	54.61579	60.42	40	5.460834e-06	54.6083385	0.66203243958954	0.086
1398	2L	7090001	7095000	4136	38.62222	64	69.01	50	5.460834e-06	54.6083385	0.724532676423707	0.2284
1399	2L	7095001	7100000	3128	36.33333	54.83684	62.78	44	5.460834e-06	54.6083385	0.700860146543485	0.1728
1400	2L	7100001	7105000	4316	40.55556	52.85789	64.49	49	5.460834e-06	54.6083385	0.759807722127462	0.4539
1401	2L	7105001	7110000	4086	20.88889	36.41053	43.39	28	5.460834e-06	54.6083385	0.645309979257893	0.1508
1402	2L	7110001	7115000	4172	28.84444	40.9	49.51	36	5.460834e-06	54.6083385	0.727125833165017	0.413
1403	2L	7115001	7120000	3897	35.22222	46.88421	55.04	41	5.460834e-06	54.6083385	0.744912790697674	0.4526
1404	2L	7120001	7125000	4121	38.33333	60.1	67.13	49	5.460834e-06	54.6083385	0.72992700729927	0.259
1405	2L	7125001	7130000	3628	36.37778	44.71579	49.27	32	5.460834e-06	54.6083385	0.649482443677694	0.1185
1406	2L	7130001	7135000	4420	34.73333	54.53158	55.11	46	5.460834e-06	54.6083385	0.834694247867901	0.9283
1407	2L	7135001	7140000	3465	33.8	38.45263	44.93	29	5.460834e-06	54.6083385	0.645448475406187	0.1413
1408	2L	7140001	7145000	3925	38.68889	58.96316	64.98	50	5.460834e-06	54.6083385	0.769467528470299	0.5093
1409	2L	7145001	7150000	3677	29.97778	39.97895	57.49	43	5.460834e-06	54.6083385	0.747956166289789	0.4489
1410	2L	7150001	7155000	4355	35.84444	47.54737	53.65	35	5.460834e-06	54.6083385	0.65237651444548	0.0954
1411	2L	7155001	7160000	4235	34	39.38421	42.13	30	5.460834e-06	54.6083385	0.712081652029433	0.4396
1412	2L	7160001	7165000	4932	35.44444	36.58947	63.35	48	5.460834e-06	54.6083385	0.757695343330702	0.4457
1413	2L	7165001	7170000	4892	33.91111	62.71053	68.03	50	5.460834e-06	54.6083385	0.734969866235484	0.28
1414	2L	7170001	7175000	4335	42.73333	50.47368	60.68	41	5.460834e-06	54.6083385	0.675675675675676	0.1154
1415	2L	7175001	7180000	4104	43	48.49474	57.37	41	5.460834e-06	54.6083385	0.714659229562489	0.2663
1416	2L	7180001	7185000	3691	37.22222	54.63158	58.54	44	5.460834e-06	54.6083385	0.75162282200205	0.451
1417	2L	7185001	7190000	4763	29.93333	34.61579	40.78	29	5.460834e-06	54.6083385	0.711132908288377	0.4485
1418	2L	7190001	7195000	4607	40.97778	45.03684	53.37	38	5.460834e-06	54.6083385	0.71201049278621	0.3056
1419	2L	7195001	7200000	4491	39.17778	45.65789	56.1	38	5.460834e-06	54.6083385	0.677361853832442	0.1434
1420	2L	7200001	7205000	4533	38.6	51.8	60.71	40	5.460834e-06	54.6083385	0.658870037885027	0.0808
1421	2L	7205001	7210000	4248	37.57778	38.34211	45.01	31	5.460834e-06	54.6083385	0.688735836480782	0.2783
1422	2L	7210001	7215000	4410	35.24444	42.56316	49.93	38	5.460834e-06	54.6083385	0.761065491688364	0.6082
1423	2L	7215001	7220000	4264	28.91111	44.65789	51.98	40	5.460834e-06	54.6083385	0.769526741054252	0.6386
1424	2L	7220001	7225000	3905	31.55556	40.02105	49.49	33	5.460834e-06	54.6083385	0.666801374014953	0.167
1425	2L	7225001	7230000	4357	43.66667	48.37368	58.69	39	5.460834e-06	54.6083385	0.66450843414551	0.0927
1426	2L	7230001	7235000	3592	37.2	44.21053	49.41	36	5.460834e-06	54.6083385	0.728597449908925	0.423
1427	2L	7235001	7240000	4028	39.88889	44.74211	63.86	43	5.460834e-06	54.6083385	0.673347948637645	0.0921
1428	2L	7240001	7245000	3655	30.4	33.82105	44.03	30	5.460834e-06	54.6083385	0.681353622530093	0.2716
1429	2L	7245001	7250000	4181	28.24444	36.14211	46.89	33	5.460834e-06	54.6083385	0.703774792066539	0.3409
1430	2L	7250001	7255000	4313	40.84444	47.80526	62.9	44	5.460834e-06	54.6083385	0.699523052464229	0.1648
1431	2L	7255001	7260000	4062	38.48889	45.96842	57.28	44	5.460834e-06	54.6083385	0.768156424581006	0.5756
1432	2L	7260001	7265000	4100	34.95556	52.19474	62.46	44	5.460834e-06	54.6083385	0.704450848543067	0.1857
1433	2L	7265001	7270000	3030	26.17778	47.82105	56.21	42	5.460834e-06	54.6083385	0.74719800747198	0.4541
1434	2L	7270001	7275000	3966	38.66667	57.82632	69.32	48	5.460834e-06	54.6083385	0.692440854010387	0.1176
1435	2L	7275001	7280000	4427	37.64444	53.71579	61.76	45	5.460834e-06	54.6083385	0.728626943005181	0.2939
1436	2L	7280001	7285000	4016	35.35556	48.83684	55.29	37	5.460834e-06	54.6083385	0.669198770121179	0.1269
1437	2L	7285001	7290000	2821	27	24.22105	34.83	24	5.460834e-06	54.6083385	0.689061154177433	0.439
1438	2L	7290001	7295000	3905	32.24444	55.36842	68.49	53	5.460834e-06	54.6083385	0.773835596437436	0.5034
1439	2L	7295001	7300000	4492	40.31111	55.36316	63.97	50	5.460834e-06	54.6083385	0.781616382679381	0.601
1440	2L	7300001	7305000	4347	33.75556	44.88421	53.95	38	5.460834e-06	54.6083385	0.704355885078777	0.2596
1441	2L	7305001	7310000	4046	34.66667	41.42105	50.13	36	5.460834e-06	54.6083385	0.718132854578097	0.3688
1442	2L	7310001	7315000	4341	25.26667	40.49474	61.18	51	5.460834e-06	54.6083385	0.83360575351422	0.8979
1443	2L	7315001	7320000	3991	31.42222	59.68421	64.83	45	5.460834e-06	54.6083385	0.694123091161499	0.1372
1444	2L	7320001	7325000	3618	25.73333	46.38421	46.98	34	5.460834e-06	54.6083385	0.723712217965092	0.4294
1445	2L	7325001	7330000	4224	31.02222	36.53684	42.36	26	5.460834e-06	54.6083385	0.613786591123702	0.0915
1446	2L	7330001	7335000	4400	27.13333	39.58421	45.2	36	5.460834e-06	54.6083385	0.79646017699115	0.843
1447	2L	7335001	7340000	4342	39.11111	44.73158	54.87	42	5.460834e-06	54.6083385	0.765445598687808	0.5778
1448	2L	7340001	7345000	4440	28.28889	35.90526	42.09	30	5.460834e-06	54.6083385	0.712758374910905	0.4445
1449	2L	7345001	7350000	3782	31.6	35.24211	39.66	32	5.460834e-06	54.6083385	0.806858295511851	0.9111
1450	2L	7350001	7355000	4352	38.75556	40.22632	58.85	42	5.460834e-06	54.6083385	0.713678844519966	0.2487
1451	2L	7355001	7360000	3735	33.28889	46.5	54.31	38	5.460834e-06	54.6083385	0.699686982139569	0.2405
1452	2L	7360001	7365000	3805	34.57778	49.50526	58.52	47	5.460834e-06	54.6083385	0.803144224196856	0.7727
1453	2L	7365001	7370000	4403	41.57778	64.23684	67.43	47	5.460834e-06	54.6083385	0.697019130950615	0.1366
1454	2L	7370001	7375000	4484	30.57778	71.82632	78.2	65	5.460834e-06	54.6083385	0.831202046035806	0.8128
1455	2L	7375001	7380000	4328	34.64444	57.24211	69.21	51	5.460834e-06	54.6083385	0.736887732986563	0.2723
1456	2L	7380001	7385000	3455	28.37778	31.88421	60.13	40	5.460834e-06	54.6083385	0.665225345085648	0.0948
1457	2L	7385001	7390000	3658	20.17778	45.03158	62.05	48	5.460834e-06	54.6083385	0.773569701853344	0.5682
1458	2L	7390001	7395000	4660	49.35556	77.04211	86.19	60	5.460834e-06	54.6083385	0.696136442742778	0.0709
1459	2L	7395001	7400000	4506	40.24444	67.15263	67.9	49	5.460834e-06	54.6083385	0.721649484536082	0.2155
1460	2L	7405001	7410000	2902	21.2	35.95789	68.83	57	5.460834e-06	54.6083385	0.828127270085718	0.8407
1461	2L	7410001	7415000	4211	41.24444	69.19474	76.84	57	5.460834e-06	54.6083385	0.741801145236856	0.2451
1462	2L	7415001	7420000	3716	40.97778	54.58947	58.97	40	5.460834e-06	54.6083385	0.678311005596066	0.1213
1463	2L	7420001	7425000	4069	38.68889	56.83684	63.53	40	5.460834e-06	54.6083385	0.629623799779632	0.0334
1464	2L	7425001	7430000	3759	32.88889	46.04737	52.65	41	5.460834e-06	54.6083385	0.778727445394112	0.6869
1465	2L	7430001	7435000	3741	34.2	52.52105	55.9	36	5.460834e-06	54.6083385	0.644007155635063	0.0759
1466	2L	7435001	7440000	3896	35.97778	52.48947	57.98	43	5.460834e-06	54.6083385	0.741635046567782	0.3965
1467	2L	7440001	7445000	4134	36.51111	55.49474	68.24	49	5.460834e-06	54.6083385	0.718053927315358	0.2034
1468	2L	7445001	7450000	3429	35.48889	45.70526	52.93	40	5.460834e-06	54.6083385	0.755715095409031	0.5361
1469	2L	7450001	7455000	3845	33.26667	53.63158	56.42	39	5.460834e-06	54.6083385	0.691244239631336	0.1844
1470	2L	7455001	7460000	3483	29.44444	42.85263	48.74	33	5.460834e-06	54.6083385	0.677061961427985	0.2003
1471	2L	7460001	7465000	4711	28.95556	41.82105	49.52	40	5.460834e-06	54.6083385	0.807754442649435	0.8533
1472	2L	7465001	7470000	3917	28.2	41.92105	49.87	38	5.460834e-06	54.6083385	0.761981150992581	0.6121
1473	2L	7470001	7475000	4532	22.15556	48.60526	59.99	46	5.460834e-06	54.6083385	0.766794465744291	0.5406
1474	2L	7475001	7480000	3332	11.86667	23.51053	46.52	38	5.460834e-06	54.6083385	0.816852966466036	0.9032
1475	2L	7480001	7485000	4516	27.13333	42.42105	51.25	35	5.460834e-06	54.6083385	0.682926829268293	0.1989
1476	2L	7485001	7490000	3644	28.42222	36.87368	43.72	27	5.460834e-06	54.6083385	0.617566331198536	0.0899
1477	2L	7490001	7495000	4564	41.86667	61.28421	73.83	56	5.460834e-06	54.6083385	0.758499255045375	0.3553
1478	2L	7495001	7500000	4685	37.13333	58.46316	60.44	48	5.460834e-06	54.6083385	0.794176042356056	0.7226
1479	2L	7500001	7505000	4516	40.08889	44.44211	50.85	40	5.460834e-06	54.6083385	0.786627335299902	0.7513
1480	2L	7505001	7510000	3523	24.4	24.40526	32.12	19	5.460834e-06	54.6083385	0.591531755915318	0.1475
1481	2L	7510001	7515000	4187	24.68889	29.18947	35.93	26	5.460834e-06	54.6083385	0.72362927915391	0.5938
1482	2L	7515001	7520000	3483	26	29.87895	39.77	27	5.460834e-06	54.6083385	0.678903696253457	0.3187
1483	2L	7520001	7525000	4386	35.4	46.60526	64.22	47	5.460834e-06	54.6083385	0.731859233883525	0.3001
1484	2L	7525001	7530000	4380	38.24444	51.90526	61.73	46	5.460834e-06	54.6083385	0.745180625303742	0.3898
1485	2L	7530001	7535000	3749	29	32.42105	43.83	28	5.460834e-06	54.6083385	0.638831850330824	0.1408
1486	2L	7535001	7540000	3729	23.51111	34.12105	49.51	33	5.460834e-06	54.6083385	0.666532013734599	0.1662
1487	2L	7540001	7545000	4266	24.66667	31.35263	46.8	30	5.460834e-06	54.6083385	0.641025641025641	0.1135
1488	2L	7545001	7550000	4335	36.68889	45.22632	54.54	43	5.460834e-06	54.6083385	0.788412174550788	0.7178
1489	2L	7550001	7555000	4372	35.2	53.63158	61.62	46	5.460834e-06	54.6083385	0.746510873093152	0.3955
1490	2L	7555001	7560000	4511	29.11111	52.35789	56.73	33	5.460834e-06	54.6083385	0.581702802749868	0.014
1491	2L	7560001	7565000	4386	43.86667	52.35263	61.93	44	5.460834e-06	54.6083385	0.710479573712256	0.213
1492	2L	7565001	7570000	3212	37.77778	48.37895	55.25	40	5.460834e-06	54.6083385	0.723981900452489	0.3407
1493	2L	7570001	7575000	4757	34.75556	42.06842	53.57	40	5.460834e-06	54.6083385	0.746686578308755	0.4823
1494	2L	7575001	7580000	3746	25.11111	35.41053	40.36	27	5.460834e-06	54.6083385	0.668979187314172	0.2763
1495	2L	7580001	7585000	3990	29.6	33.22105	44.63	30	5.460834e-06	54.6083385	0.672193591754425	0.2334
1496	2L	7585001	7590000	3921	28.82222	31.25789	41.49	31	5.460834e-06	54.6083385	0.747167992287298	0.6366
1497	2L	7590001	7595000	4047	30.28889	43.64737	48.49	33	5.460834e-06	54.6083385	0.680552691276552	0.2156
1498	2L	7595001	7600000	4195	30.44444	50.58421	63.48	50	5.460834e-06	54.6083385	0.787649653434152	0.6461
1499	2L	7600001	7605000	3986	32.06667	38.37895	44.46	32	5.460834e-06	54.6083385	0.719748088169141	0.4534
1500	2L	7605001	7610000	3957	34.57778	46.45263	52.87	41	5.460834e-06	54.6083385	0.775487043692075	0.6702
1501	2L	7610001	7615000	3827	28.46667	38.54211	47.49	32	5.460834e-06	54.6083385	0.673826068646031	0.2038
1502	2L	7615001	7620000	4018	23.91111	41.40526	47.93	34	5.460834e-06	54.6083385	0.70936782808262	0.3461
1503	2L	7620001	7625000	3796	31.13333	35.95263	45.43	29	5.460834e-06	54.6083385	0.638344706141316	0.1219
1504	2L	7625001	7630000	3855	19.35556	37.04737	50.46	36	5.460834e-06	54.6083385	0.713436385255648	0.3394
1505	2L	7630001	7635000	3413	25.93333	41.51053	50.57	38	5.460834e-06	54.6083385	0.751433656317975	0.5546
1506	2L	7635001	7640000	3100	27.42222	29.73684	34.63	21	5.460834e-06	54.6083385	0.606410626624314	0.1492
1507	2L	7640001	7645000	2889	17.82222	29.25789	29.71	18	5.460834e-06	54.6083385	0.605856613934702	0.2212
1508	2L	7645001	7650000	3676	25.48889	40.87895	44.92	32	5.460834e-06	54.6083385	0.712377560106857	0.4014
1509	2L	7650001	7655000	4144	29.51111	42.41053	45.35	30	5.460834e-06	54.6083385	0.661521499448732	0.186
1510	2L	7655001	7660000	4514	28.97778	40.35789	62.01	49	5.460834e-06	54.6083385	0.790195129817771	0.6606
1511	2L	7660001	7665000	3841	35.48889	40.07895	51.49	30	5.460834e-06	54.6083385	0.582637405321422	0.0244
1512	2L	7665001	7670000	2600	23.71111	32.88421	43.39	29	5.460834e-06	54.6083385	0.66835676423139	0.2278
1513	2L	7670001	7675000	3558	46.75556	63.01053	69.05	50	5.460834e-06	54.6083385	0.724112961622013	0.22
1514	2L	7675001	7680000	2515	29.28889	47.97368	53.85	40	5.460834e-06	54.6083385	0.74280408542247	0.4502
1515	2L	7680001	7685000	3625	46.57778	62.25263	72.5	53	5.460834e-06	54.6083385	0.731034482758621	0.2245
1516	2L	7685001	7690000	3877	41.08889	46.66316	57.75	42	5.460834e-06	54.6083385	0.727272727272727	0.3315
1517	2L	7690001	7695000	3498	27.28889	36.87895	43.79	27	5.460834e-06	54.6083385	0.616579127654716	0.0861
1518	2L	7695001	7700000	4183	22.73333	26.96316	37.46	22	5.460834e-06	54.6083385	0.587293112653497	0.0875
1519	2L	7700001	7705000	4241	45.17778	59.45789	65.8	49	5.460834e-06	54.6083385	0.74468085106383	0.3563
1520	2L	7705001	7710000	4878	44.08889	61.41053	68.11	52	5.460834e-06	54.6083385	0.763470855968287	0.4359
1521	2L	7710001	7715000	4821	19.26667	31.43158	53.69	43	5.460834e-06	54.6083385	0.800894021233004	0.8029
1522	2L	7715001	7720000	4976	18.04444	14.29474	63.52	47	5.460834e-06	54.6083385	0.73992443324937	0.3542
1523	2L	7720001	7725000	4974	22.04444	14.80526	58.26	50	5.460834e-06	54.6083385	0.858221764503948	0.9712
1524	2L	7725001	7730000	4775	31.15556	39.24737	71.82	51	5.460834e-06	54.6083385	0.710108604845447	0.156
1525	2L	7730001	7735000	4341	40.55556	46.98947	69.05	52	5.460834e-06	54.6083385	0.753077480086894	0.3652
1526	2L	7735001	7740000	4726	38.62222	59.48421	70.05	56	5.460834e-06	54.6083385	0.7994289793005	0.6649
1527	2L	7740001	7745000	3943	25.26667	29.4	42.19	32	5.460834e-06	54.6083385	0.758473571936478	0.6948
1528	2L	7745001	7750000	4431	20.71111	28.87368	35.89	26	5.460834e-06	54.6083385	0.724435775982168	0.6003
1529	2L	7750001	7755000	3918	26.24444	26.91579	36.92	26	5.460834e-06	54.6083385	0.704225352112676	0.4799
1530	2L	7755001	7760000	4275	32.13333	44.53158	59.68	37	5.460834e-06	54.6083385	0.619973190348525	0.0348
1531	2L	7760001	7765000	4312	24.48889	28.38947	38.86	26	5.460834e-06	54.6083385	0.669068450849202	0.2953
1532	2L	7765001	7770000	4694	19.77778	14.14737	30.03	19	5.460834e-06	54.6083385	0.632700632700633	0.3009
1533	2L	7770001	7775000	4812	18.62222	13.93684	22.19	16	5.460834e-06	54.6083385	0.721045515998197	0.8176
1534	2L	7775001	7780000	4734	37.08889	45.46316	51.5	32	5.460834e-06	54.6083385	0.621359223300971	0.0535
1535	2L	7780001	7785000	4599	37.37778	57.54737	66.14	46	5.460834e-06	54.6083385	0.695494405805866	0.1381
1536	2L	7785001	7790000	3915	29.26667	39.82105	50.72	33	5.460834e-06	54.6083385	0.650630914826498	0.1161
1537	2L	7790001	7795000	4565	28.73333	59.81579	61.3	42	5.460834e-06	54.6083385	0.685154975530179	0.1297
1538	2L	7795001	7800000	4135	30.08889	64.03684	71.83	56	5.460834e-06	54.6083385	0.779618543783934	0.5068
1539	2L	7800001	7805000	3396	33.71111	46.51579	50.69	38	5.460834e-06	54.6083385	0.749654764253304	0.536
1540	2L	7805001	7810000	3798	35.17778	46.24211	54.98	44	5.460834e-06	54.6083385	0.800291014914514	0.7861
1541	2L	7810001	7815000	4485	38.64444	58.59474	65.53	49	5.460834e-06	54.6083385	0.747749122539295	0.3697
1542	2L	7815001	7820000	4371	37.86667	65.98947	65.12	45	5.460834e-06	54.6083385	0.691031941031941	0.1348
1543	2L	7820001	7825000	3629	44.26667	45.12632	60.95	36	5.460834e-06	54.6083385	0.59064807219032	0.0161
1544	2L	7825001	7830000	3788	32.95556	44.41053	53.22	33	5.460834e-06	54.6083385	0.620067643742954	0.0517
1545	2L	7830001	7835000	3740	36.91111	44.73158	52.93	40	5.460834e-06	54.6083385	0.755715095409031	0.5502
1546	2L	7835001	7840000	4805	54.13333	66.17368	76.78	63	5.460834e-06	54.6083385	0.820526178692368	0.7525
1547	2L	7840001	7845000	4605	31.51111	52.22105	53.11	36	5.460834e-06	54.6083385	0.677838448503107	0.1702
1548	2L	7845001	7850000	4590	29.31111	74.79474	77.97	64	5.460834e-06	54.6083385	0.820828523791202	0.7477
1549	2L	7850001	7855000	4636	38.4	51.55263	56.99	39	5.460834e-06	54.6083385	0.684330584313037	0.1636
1550	2L	7855001	7860000	4436	33.33333	64.88947	65	49	5.460834e-06	54.6083385	0.753846153846154	0.4031
1551	2L	7860001	7865000	3786	35.33333	52.00526	65.57	43	5.460834e-06	54.6083385	0.655787707793198	0.0548
1552	2L	7865001	7870000	4046	21.62222	44.47368	47.1	30	5.460834e-06	54.6083385	0.636942675159236	0.1038
1553	2L	7870001	7875000	3878	25.6	33.84737	45.05	34	5.460834e-06	54.6083385	0.754716981132076	0.6268
1554	2L	7875001	7880000	4749	38.13333	57.97895	69.49	49	5.460834e-06	54.6083385	0.705137429846021	0.1469
1555	2L	7880001	7885000	4495	39.35556	68.13684	67.5	48	5.460834e-06	54.6083385	0.711111111111111	0.1875
1556	2L	7885001	7890000	3994	24.68889	54.75263	53.32	39	5.460834e-06	54.6083385	0.731432858214554	0.3941
1557	2L	7890001	7895000	2709	30.33333	36.03158	40.16	23	5.460834e-06	54.6083385	0.572709163346614	0.0487
1558	2L	7895001	7900000	2767	28.68889	29.96842	35.6	25	5.460834e-06	54.6083385	0.702247191011236	0.4933
1559	2L	7900001	7905000	3602	36.73333	52.3	67.02	53	5.460834e-06	54.6083385	0.790808713816771	0.6324
1560	2L	7905001	7910000	4674	60.28889	84.88947	91.58	70	5.460834e-06	54.6083385	0.764359030355973	0.2827
1561	2L	7910001	7915000	3727	37.82222	52.82632	54.2	31	5.460834e-06	54.6083385	0.571955719557196	0.0163
1562	2L	7915001	7920000	4281	45.22222	46.62632	58.25	41	5.460834e-06	54.6083385	0.703862660944206	0.2245
1563	2L	7920001	7925000	4187	33.02222	39.82632	49.24	29	5.460834e-06	54.6083385	0.588952071486596	0.0356
1564	2L	7925001	7930000	3464	25.08889	38.23158	43.87	27	5.460834e-06	54.6083385	0.615454752678368	0.0853
1565	2L	7930001	7935000	3931	33.06667	42.06316	46.51	32	5.460834e-06	54.6083385	0.68802408084283	0.271
1566	2L	7935001	7940000	3993	29.77778	39.31053	48.67	31	5.460834e-06	54.6083385	0.636942675159236	0.0923
1567	2L	7940001	7945000	3743	37.04444	51.24211	52.62	41	5.460834e-06	54.6083385	0.779171417711897	0.6958
1568	2L	7945001	7950000	4078	35.04444	59.74737	59.32	39	5.460834e-06	54.6083385	0.657451112609575	0.0822
1569	2L	7950001	7955000	3972	31.62222	49.29474	55.34	35	5.460834e-06	54.6083385	0.632453921214312	0.061
1570	2L	7955001	7960000	3786	38.97778	47.72632	52.93	36	5.460834e-06	54.6083385	0.680143585868128	0.1789
1571	2L	7960001	7965000	4380	41.77778	65.22105	72.57	54	5.460834e-06	54.6083385	0.744109136006614	0.2895
1572	2L	7965001	7970000	4606	50.57778	56.62105	69.26	53	5.460834e-06	54.6083385	0.765232457406873	0.4468
1573	2L	7970001	7975000	4639	44.24444	63.14211	74.45	54	5.460834e-06	54.6083385	0.725319006044325	0.1829
1574	2L	7975001	7980000	3793	22.37778	31.22632	65.94	52	5.460834e-06	54.6083385	0.788595693054292	0.629
1575	2L	7980001	7985000	3568	22.02222	38.74737	44.04	34	5.460834e-06	54.6083385	0.772025431425976	0.7384
1576	2L	7990001	7995000	3736	32.44444	47.17895	55.75	43	5.460834e-06	54.6083385	0.771300448430493	0.6124
1577	2L	7995001	8000000	2712	25.48889	31.56842	35.72	24	5.460834e-06	54.6083385	0.671892497200448	0.357
1578	2L	8000001	8005000	3286	34.8	39.91053	57.55	42	5.460834e-06	54.6083385	0.729800173761946	0.3354
1579	2L	8005001	8010000	3920	33.53333	44.51579	55.17	41	5.460834e-06	54.6083385	0.7431575131412	0.4452
1580	2L	8010001	8015000	3165	17.04444	34.15789	43.69	30	5.460834e-06	54.6083385	0.686655985351339	0.2928
1581	2L	8015001	8020000	4394	25.86667	55.20526	68.83	56	5.460834e-06	54.6083385	0.813598721487723	0.7643
1582	2L	8020001	8025000	3677	13.24444	32.97368	43.62	31	5.460834e-06	54.6083385	0.710683172856488	0.4144
1583	2L	8025001	8030000	4189	23.37778	40.62632	50.97	38	5.460834e-06	54.6083385	0.745536590151069	0.5028
1584	2L	8030001	8035000	4595	25.95556	53.91053	63.4	45	5.460834e-06	54.6083385	0.709779179810726	0.2039
1585	2L	8035001	8040000	4613	17.06667	43.40526	54.58	37	5.460834e-06	54.6083385	0.677903994137047	0.1621
1586	2L	8040001	8045000	4459	14.68889	43.73158	66.97	56	5.460834e-06	54.6083385	0.836195311333433	0.8887
1587	2L	8045001	8050000	4352	32.6	70.83684	78.03	58	5.460834e-06	54.6083385	0.743303857490709	0.2511
1588	2L	8055001	8060000	3269	41.86667	64.07895	72.97	50	5.460834e-06	54.6083385	0.685213101274496	0.0858
1589	2L	8060001	8065000	4736	22.08889	39.04211	39.76	27	5.460834e-06	54.6083385	0.679074446680081	0.3151
1590	2L	8065001	8070000	4400	29.6	54.48421	56.27	38	5.460834e-06	54.6083385	0.675315443397903	0.1349
1591	2L	8070001	8075000	4306	34.04444	50.53684	54.56	35	5.460834e-06	54.6083385	0.641495601173021	0.0776
1592	2L	8075001	8080000	4187	35.08889	39.01053	45.55	26	5.460834e-06	54.6083385	0.570801317233809	0.0314
1593	2L	8080001	8085000	3914	33.2	38.65263	47	33	5.460834e-06	54.6083385	0.702127659574468	0.3201
1594	2L	8085001	8090000	4821	33.68889	36.55263	43.31	21	5.460834e-06	54.6083385	0.484876471946433	0.0058
1595	2L	8090001	8095000	4462	28.42222	51.39474	55.03	41	5.460834e-06	54.6083385	0.745048155551517	0.4618
1596	2L	8095001	8100000	4673	52.06667	78.64211	84.13	63	5.460834e-06	54.6083385	0.748841079282064	0.2344
1597	2L	8100001	8105000	4008	55.82222	68.22105	88.29	70	5.460834e-06	54.6083385	0.792841771435044	0.4899
1598	2L	8105001	8110000	4514	48	68.14737	78.19	57	5.460834e-06	54.6083385	0.728993477426781	0.1853
1599	2L	8110001	8115000	3698	39.31111	47.77895	79.19	57	5.460834e-06	54.6083385	0.719787852001515	0.1505
1600	2L	8115001	8120000	4118	43.15556	55.47895	60.5	43	5.460834e-06	54.6083385	0.710743801652893	0.2313
1601	2L	8120001	8125000	3791	39.06667	47.75789	55.41	42	5.460834e-06	54.6083385	0.757985923118571	0.5303
1602	2L	8125001	8130000	3859	42.06667	47.94211	59.32	43	5.460834e-06	54.6083385	0.724881995954147	0.3043
1603	2L	8130001	8135000	3811	45.02222	49.13158	56.68	36	5.460834e-06	54.6083385	0.63514467184192	0.0602
1604	2L	8135001	8140000	3712	34.86667	45.65789	50.27	38	5.460834e-06	54.6083385	0.755918042570121	0.571
1605	2L	8140001	8145000	4026	43.35556	46.18947	56.86	40	5.460834e-06	54.6083385	0.703482237073514	0.2298
1606	2L	8145001	8150000	4083	44.11111	40.71053	52.1	38	5.460834e-06	54.6083385	0.72936660268714	0.4027
1607	2L	8150001	8155000	3776	44.57778	47.54211	58.62	43	5.460834e-06	54.6083385	0.733538041624019	0.348
1608	2L	8155001	8160000	3922	38.44444	55.45789	61.28	44	5.460834e-06	54.6083385	0.718015665796345	0.252
1609	2L	8160001	8165000	4386	35.35556	58.56842	77.04	61	5.460834e-06	54.6083385	0.791796469366563	0.5561
1610	2L	8165001	8170000	4134	27.37778	47.67368	64.33	46	5.460834e-06	54.6083385	0.715062956629877	0.2081
1611	2L	8170001	8175000	4255	40.02222	51.5	61.89	47	5.460834e-06	54.6083385	0.759411859751171	0.4686
1612	2L	8175001	8180000	4463	37.51111	48.27895	53.31	36	5.460834e-06	54.6083385	0.675295441755768	0.1575
1613	2L	8180001	8185000	3893	30.57778	54.24211	53.52	36	5.460834e-06	54.6083385	0.672645739910314	0.1467
1614	2L	8185001	8190000	3178	32.24444	42.78947	48.16	36	5.460834e-06	54.6083385	0.747508305647841	0.553
1615	2L	8190001	8195000	3267	26.08889	35.95789	43	30	5.460834e-06	54.6083385	0.697674418604651	0.3542
1616	2L	8195001	8200000	3586	34.8	36.94737	47.19	31	5.460834e-06	54.6083385	0.656918838737021	0.149
1617	2L	8200001	8205000	3784	26.28889	33.73684	43.78	31	5.460834e-06	54.6083385	0.708085883965281	0.3953
1618	2L	8205001	8210000	4062	33.11111	39.16842	45.49	30	5.460834e-06	54.6083385	0.65948560123104	0.1806
1619	2L	8210001	8215000	4183	33.66667	44.10526	51.65	38	5.460834e-06	54.6083385	0.735721200387222	0.4408
1620	2L	8215001	8220000	4046	34.75556	48.34211	52.46	31	5.460834e-06	54.6083385	0.590926420129623	0.0293
1621	2L	8220001	8225000	4067	30.17778	42.10526	51.8	38	5.460834e-06	54.6083385	0.733590733590734	0.4398
1622	2L	8225001	8230000	4060	27.82222	33.35789	41.46	32	5.460834e-06	54.6083385	0.771828268210323	0.7608
1623	2L	8230001	8235000	3387	20.42222	31.47368	32.51	20	5.460834e-06	54.6083385	0.615195324515534	0.2036
1624	2L	8235001	8240000	3784	49.08889	40.87368	60.72	44	5.460834e-06	54.6083385	0.72463768115942	0.2789
1625	2L	8240001	8245000	4016	40.68889	41.88947	56.86	45	5.460834e-06	54.6083385	0.791417516707703	0.7195
1626	2L	8245001	8250000	4205	39.04444	42.72632	57.42	37	5.460834e-06	54.6083385	0.644374782305817	0.0707
1627	2L	8250001	8255000	4018	31.84444	36.44737	40.83	27	5.460834e-06	54.6083385	0.661278471711977	0.2418
1628	2L	8255001	8260000	4164	30.95556	43.35263	59.12	48	5.460834e-06	54.6083385	0.81190798376184	0.8176
1629	2L	8260001	8265000	3948	33.88889	49.81053	57.32	41	5.460834e-06	54.6083385	0.715282623866015	0.2698
1630	2L	8265001	8270000	4211	33.71111	38.43158	52.95	42	5.460834e-06	54.6083385	0.793201133144476	0.7598
1631	2L	8270001	8275000	4300	27.82222	48.84737	53.99	33	5.460834e-06	54.6083385	0.611224300796444	0.0406
1632	2L	8275001	8280000	4386	36.24444	39.58421	51.69	36	5.460834e-06	54.6083385	0.696459663377829	0.2477
1633	2L	8280001	8285000	3823	35.11111	38.70526	64.48	51	5.460834e-06	54.6083385	0.790942928039702	0.6572
1634	2L	8285001	8290000	3777	32.64444	42.90526	54.25	39	5.460834e-06	54.6083385	0.71889400921659	0.3216
1635	2L	8290001	8295000	3742	34.11111	43.06316	48.09	36	5.460834e-06	54.6083385	0.748596381784155	0.5559
1636	2L	8295001	8300000	4241	33.51111	35.14211	52.17	41	5.460834e-06	54.6083385	0.785892275253977	0.7274
1637	2L	8300001	8305000	4512	34.71111	55.42632	59.86	45	5.460834e-06	54.6083385	0.751754092883395	0.4359
1638	2L	8305001	8310000	4741	23.08889	40.09474	50.95	39	5.460834e-06	54.6083385	0.765456329735034	0.6265
1639	2L	8310001	8315000	4481	21.06667	37.47368	54.58	36	5.460834e-06	54.6083385	0.659582264565775	0.1117
1640	2L	8315001	8320000	4434	35.46667	38.14211	67.49	52	5.460834e-06	54.6083385	0.770484516224626	0.4814
1641	2L	8320001	8325000	3968	37.8	62.24211	64.54	51	5.460834e-06	54.6083385	0.790207623179424	0.6496
1642	2L	8325001	8330000	3424	27.86667	37.98421	44.53	30	5.460834e-06	54.6083385	0.67370312149113	0.2362
1643	2L	8330001	8335000	4041	35.33333	48.07368	59.88	44	5.460834e-06	54.6083385	0.734802939211757	0.3465
1644	2L	8335001	8340000	2766	22.02222	27.52105	32.86	23	5.460834e-06	54.6083385	0.699939135727328	0.5363
1645	2L	8340001	8345000	3954	35.71111	40.89474	54.04	41	5.460834e-06	54.6083385	0.758697261287935	0.5521
1646	2L	8345001	8350000	3840	32.84444	47.91053	52.21	35	5.460834e-06	54.6083385	0.670369660984486	0.1514
1647	2L	8350001	8355000	4169	32.02222	43.10526	46.44	31	5.460834e-06	54.6083385	0.667527993109388	0.1882
1648	2L	8355001	8360000	3692	34.64444	53.57895	58.31	44	5.460834e-06	54.6083385	0.754587549305436	0.4845
1649	2L	8360001	8365000	3484	22.75556	39.79474	37.11	23	5.460834e-06	54.6083385	0.619779035300458	0.1548
1650	2L	8365001	8370000	4426	33.88889	40.99474	51.09	34	5.460834e-06	54.6083385	0.665492268545704	0.1485
1651	2L	8370001	8375000	3746	33.8	44.82632	48.75	31	5.460834e-06	54.6083385	0.635897435897436	0.0929
1652	2L	8375001	8380000	3174	31.53333	36.35263	44.16	26	5.460834e-06	54.6083385	0.588768115942029	0.0522
1653	2L	8380001	8385000	3726	35.51111	47.05789	52.36	42	5.460834e-06	54.6083385	0.802139037433155	0.8184
1654	2L	8385001	8390000	4502	31.6	45.27368	60.73	44	5.460834e-06	54.6083385	0.724518359953894	0.2837
1655	2L	8390001	8395000	4156	41.33333	51.5	64.68	51	5.460834e-06	54.6083385	0.788497217068646	0.6344
1656	2L	8395001	8400000	4181	36.02222	47.14211	53.75	39	5.460834e-06	54.6083385	0.725581395348837	0.367
1657	2L	8400001	8405000	3700	45.24444	61.50526	74.07	56	5.460834e-06	54.6083385	0.756041582287026	0.3451
1658	2L	8405001	8410000	4289	32.28889	68.00526	80.82	61	5.460834e-06	54.6083385	0.754763672358327	0.3002
1659	2L	8410001	8415000	4307	18.42222	54.83158	76.34	60	5.460834e-06	54.6083385	0.785957558291852	0.5242
1660	2L	8415001	8420000	4334	26.68889	41.43684	59.55	51	5.460834e-06	54.6083385	0.856423173803527	0.9681
1661	2L	8420001	8425000	4272	33.37778	50.14211	61.21	43	5.460834e-06	54.6083385	0.702499591570005	0.194
1662	2L	8425001	8430000	4387	19.75556	49.45263	54.34	38	5.460834e-06	54.6083385	0.699300699300699	0.2304
1663	2L	8430001	8435000	4074	31.77778	45.58421	52.96	30	5.460834e-06	54.6083385	0.566465256797583	0.0146
1664	2L	8435001	8440000	4118	29.06667	38.30526	49.32	36	5.460834e-06	54.6083385	0.72992700729927	0.4354
1665	2L	8440001	8445000	4126	24.75556	34.25789	38.06	27	5.460834e-06	54.6083385	0.709406200735681	0.492
1666	2L	8445001	8450000	4339	34.4	39.37368	52.25	37	5.460834e-06	54.6083385	0.708133971291866	0.2995
1667	2L	8450001	8455000	4491	39.84444	45.78421	55.04	35	5.460834e-06	54.6083385	0.635901162790698	0.0649
1668	2L	8455001	8460000	4432	31.91111	33.46842	45.94	34	5.460834e-06	54.6083385	0.740095777100566	0.5347
1669	2L	8460001	8465000	4714	28.06667	37.42105	46.07	34	6.235019e-06	62.35018625	0.738007380073801	0.5205
1670	2L	8465001	8470000	4247	28.22222	32.54211	41.66	27	6.235019e-06	62.35018625	0.648103696591455	0.1766
1671	2L	8470001	8475000	4148	24.77778	38.28947	45.41	31	6.428347e-06	64.283471	0.682669015635323	0.2485
1672	2L	8475001	8480000	4483	37.48889	39.82632	57.41	42	6.428347e-06	64.283471	0.731579864135168	0.3484
1673	2L	8480001	8485000	4480	21.15556	31.16842	38.56	29	6.428347e-06	64.283471	0.75207468879668	0.6997
1674	2L	8485001	8490000	4231	26.73333	36.26842	52	35	6.428347e-06	64.283471	0.673076923076923	0.1497
1675	2L	8490001	8495000	4659	29.77778	39.6	48.45	33	6.428347e-06	64.283471	0.681114551083591	0.2106
1676	2L	8495001	8500000	4479	29.71111	18.87895	61.04	52	6.428347e-06	64.283471	0.851900393184797	0.9582
1677	2L	8500001	8505000	4498	26.02222	18.12632	41.97	29	6.428347e-06	64.283471	0.690969740290684	0.3265
1678	2L	8505001	8510000	4435	30.46667	34.97895	45.03	29	6.428347e-06	64.283471	0.644015101043749	0.1341
1679	2L	8510001	8515000	4579	37.28889	31.98421	48.61	34	6.428347e-06	64.283471	0.699444558732771	0.284
1680	2L	8515001	8520000	4489	36.95556	41.03684	53.11	29	6.428347e-06	64.283471	0.546036527960836	0.0059
1681	2L	8520001	8525000	3694	36.95556	46.82632	59.44	45	6.428347e-06	64.283471	0.757065948855989	0.4692
1682	2L	8525001	8530000	3880	31.44444	42.43684	60.98	42	6.428347e-06	64.283471	0.688750409970482	0.1315
1683	2L	8530001	8535000	4178	47.8	44.91053	58.11	43	6.428347e-06	64.283471	0.739975907761143	0.3807
1684	2L	8535001	8540000	4599	39.13333	45.86316	64.4	45	6.428347e-06	64.283471	0.698757763975155	0.1401
1685	2L	8540001	8545000	4255	27.6	31.11053	42.33	29	6.428347e-06	64.283471	0.685093314434207	0.2994
1686	2L	8545001	8550000	3659	28.77778	42.37895	50.38	39	6.428347e-06	64.283471	0.774116712981342	0.6812
1687	2L	8550001	8555000	4566	30.37778	46.97368	53.38	40	6.428347e-06	64.283471	0.749344323716748	0.4903
1688	2L	8555001	8560000	4388	31.86667	37.62632	46.2	33	6.428347e-06	64.283471	0.714285714285714	0.3879
1689	2L	8560001	8565000	4601	37.37778	42.55789	59.87	45	6.428347e-06	64.283471	0.75162852847837	0.4338
1690	2L	8565001	8570000	4014	40.93333	25.18421	48.64	35	6.428347e-06	64.283471	0.719572368421053	0.3737
1691	2L	8570001	8575000	3007	22.15556	22.82632	39.77	30	6.428347e-06	64.283471	0.754337440281619	0.7053
1692	2L	8575001	8580000	4289	36.75556	46.32105	60.53	40	6.428347e-06	64.283471	0.660829340822732	0.0735
1693	2L	8580001	8585000	3542	35.35556	36.57895	52.66	35	6.428347e-06	64.283471	0.664641093809343	0.1162
1694	2L	8585001	8590000	3009	23.91111	35.46316	44.17	30	6.428347e-06	64.283471	0.679194023092597	0.2533
1695	2L	8590001	8595000	2625	29.55556	31.4	40.34	26	6.428347e-06	64.283471	0.644521566683193	0.1783
1696	2L	8595001	8600000	3363	50.73333	66.81579	82.16	61	6.428347e-06	64.283471	0.742453748782863	0.1986
1697	2L	8600001	8605000	3436	29.77778	44.40526	61.29	45	6.428347e-06	64.283471	0.734214390602056	0.3137
1698	2L	8605001	8610000	4324	30.8	41.73684	47.43	29	6.428347e-06	64.283471	0.611427366645583	0.0568
1699	2L	8610001	8615000	3644	26.15556	39.64737	41.54	31	6.428347e-06	64.283471	0.746268656716418	0.6383
1700	2L	8615001	8620000	3459	41.86667	50.60526	58.89	44	6.428347e-06	64.283471	0.747155714043131	0.4144
1701	2L	8620001	8625000	3565	29.02222	41.30526	54.8	34	6.428347e-06	64.283471	0.62043795620438	0.0386
1702	2L	8625001	8630000	2981	38.31111	47.66842	55.02	43	6.428347e-06	64.283471	0.781533987640858	0.6798
1703	2L	8630001	8635000	3974	38.22222	57.15789	55.07	36	6.428347e-06	64.283471	0.653713455601961	0.0828
1704	2L	8635001	8640000	2999	24.13333	26.06842	40.71	30	6.428347e-06	64.283471	0.736919675755343	0.585
1705	2L	8640001	8645000	3133	28.82222	25.91579	41.38	30	6.428347e-06	64.283471	0.724987916868052	0.5191
1706	2L	8645001	8650000	4759	27.82222	43.11053	51.65	38	6.428347e-06	64.283471	0.735721200387222	0.432
1707	2L	8650001	8655000	4262	31.22222	32.59474	45.29	29	6.428347e-06	64.283471	0.640317950982557	0.1197
1708	2L	8655001	8660000	4262	37.51111	34.57895	51.14	39	6.428347e-06	64.283471	0.762612436448964	0.6093
1709	2L	8660001	8665000	4301	33.68889	37.36842	54.33	38	6.428347e-06	64.283471	0.699429412847414	0.2285
1710	2L	8665001	8670000	4576	46.82222	58.92105	69.72	54	6.428347e-06	64.283471	0.774526678141136	0.4943
1711	2L	8670001	8675000	4429	32.53333	46.4	63.71	47	6.428347e-06	64.283471	0.737717783707424	0.3244
1712	2L	8675001	8680000	4586	46.08889	52.52105	76.48	52	6.428347e-06	64.283471	0.679916317991632	0.0496
1713	2L	8680001	8685000	4466	35.24444	38.95263	55.53	43	6.428347e-06	64.283471	0.774356203853773	0.633
1714	2L	8685001	8690000	4398	28.06667	45.20526	52.91	33	6.428347e-06	64.283471	0.623700623700624	0.0466
1715	2L	8690001	8695000	4216	35.08889	56.52632	70.18	54	6.428347e-06	64.283471	0.769449985750926	0.4502
1716	2L	8695001	8700000	3648	19.95556	31.08421	38.25	28	6.428347e-06	64.283471	0.73202614379085	0.6052
1717	2L	8700001	8705000	4316	31.37778	44.15789	55.11	42	6.428347e-06	64.283471	0.762112139357648	0.5564
1718	2L	8705001	8710000	3157	24.08889	28.42632	34.63	20	6.428347e-06	64.283471	0.577533930118394	0.0892
1719	2L	8710001	8715000	3995	28.55556	24.77895	44.62	28	6.428347e-06	64.283471	0.627521290900941	0.0946
1720	2L	8715001	8720000	3890	36.48889	48.15263	60.84	46	6.428347e-06	64.283471	0.756081525312295	0.4563
1721	2L	8720001	8725000	4489	42.22222	49.12105	63.81	52	6.428347e-06	64.283471	0.814919291647077	0.7978
1722	2L	8725001	8730000	4228	36.35556	43.12632	56.4	39	6.428347e-06	64.283471	0.691489361702128	0.1788
1723	2L	8730001	8735000	4401	46.8	50.82632	64.72	57	6.428347e-06	64.283471	0.880716934487021	0.9904
1724	2L	8735001	8740000	3244	27.51111	32.47895	41	27	6.428347e-06	64.283471	0.658536585365854	0.2115
1725	2L	8740001	8745000	3679	33.84444	50.84211	59.91	41	6.428347e-06	64.283471	0.684359873143048	0.1212
1726	2L	8745001	8750000	4305	46.42222	44.73684	64.16	40	6.428347e-06	64.283471	0.623441396508728	0.0239
1727	2L	8750001	8755000	3701	32.53333	41.53684	45.94	33	6.428347e-06	64.283471	0.718328254244667	0.4117
1728	2L	8755001	8760000	4229	32.71111	44.34737	52.29	36	6.428347e-06	64.283471	0.688468158347676	0.2014
1729	2L	8760001	8765000	4271	27.02222	44.49474	52.32	39	6.428347e-06	64.283471	0.745412844036697	0.484
1730	2L	8765001	8770000	4386	40.37778	50.51053	61.06	44	6.428347e-06	64.283471	0.720602685882738	0.2526
1731	2L	8770001	8775000	4564	50.28889	55.07368	68.69	57	6.428347e-06	64.283471	0.829815111369923	0.8535
1732	2L	8775001	8780000	4057	36.77778	49.04211	54.07	39	6.428347e-06	64.283471	0.72128722027002	0.3229
1733	2L	8780001	8785000	3794	42.95556	42.52105	56.91	35	6.428347e-06	64.283471	0.615006150061501	0.0312
1734	2L	8785001	8790000	3994	48.08889	53.19474	62.67	43	6.428347e-06	64.283471	0.686133716291687	0.1152
1735	2L	8790001	8795000	3732	36.97778	50.01053	59.91	39	6.428347e-06	64.283471	0.650976464697046	0.055
1736	2L	8795001	8800000	3749	29.95556	48.17368	58.81	44	6.428347e-06	64.283471	0.748172079578303	0.4262
1737	2L	8800001	8805000	3746	27.28889	36.44737	39.72	26	6.428347e-06	64.283471	0.654582074521652	0.2155
1738	2L	8805001	8810000	4145	30.02222	29.58421	39.62	28	6.428347e-06	64.283471	0.706713780918728	0.4549
1739	2L	8810001	8815000	3725	29.57778	33.86316	42.47	31	6.428347e-06	64.283471	0.72992700729927	0.5353
1740	2L	8815001	8820000	4437	33.6	46.41053	53.41	40	6.428347e-06	64.283471	0.748923422580041	0.4899
1741	2L	8820001	8825000	3920	36.55556	38.60526	49	33	6.428347e-06	64.283471	0.673469387755102	0.1753
1742	2L	8825001	8830000	4009	39.08889	38.68947	48.49	30	6.428347e-06	64.283471	0.618684264796865	0.0657
1743	2L	8830001	8835000	3876	40.17778	42.36842	53.01	42	6.428347e-06	64.283471	0.792303338992643	0.7632
1744	2L	8835001	8840000	3928	41.13333	38.94211	51.11	37	6.428347e-06	64.283471	0.723928781060458	0.3724
1745	2L	8840001	8845000	3881	39.93333	42.61053	52.74	35	6.428347e-06	64.283471	0.663632916192643	0.1165
1746	2L	8845001	8850000	4027	45.15556	47.13684	56.18	43	6.428347e-06	64.283471	0.765396938412246	0.5574
1747	2L	8850001	8855000	3896	41.62222	47.13684	60.06	43	6.428347e-06	64.283471	0.715950715950716	0.2383
1748	2L	8855001	8860000	4229	41.28889	38.64737	49.94	38	6.428347e-06	64.283471	0.760913095714858	0.6088
1749	2L	8860001	8865000	4802	34.97778	42.33684	50.15	33	6.428347e-06	64.283471	0.6580259222333	0.1209
1750	2L	8865001	8870000	4840	34.15556	27.80526	41.46	28	6.428347e-06	64.283471	0.675349734684033	0.2715
1751	2L	8870001	8875000	4151	42.86667	45.31579	58.82	46	6.428347e-06	64.283471	0.782046922815369	0.6406
1752	2L	8875001	8880000	3604	41.66667	39.85789	58.78	48	6.428347e-06	64.283471	0.816604287172508	0.8433
1753	2L	8880001	8885000	4383	42.08889	47.74211	55.86	42	6.428347e-06	64.283471	0.75187969924812	0.482
1754	2L	8885001	8890000	4342	45.88889	44.13158	56.61	41	6.428347e-06	64.283471	0.724253665430136	0.3076
1755	2L	8890001	8895000	4280	42.4	46.13158	57.7	37	6.428347e-06	64.283471	0.641247833622184	0.0532
1756	2L	8895001	8900000	3836	59.31111	56.05263	75.43	28	6.428347e-06	64.283471	0.371205090812674	0
1757	2L	8900001	8905000	4111	43.57778	43.2	55.36	21	6.428347e-06	64.283471	0.379335260115607	0
1758	2L	8905001	8910000	4301	52	44.65263	63.19	15	6.428347e-06	64.283471	0.237379332172812	0
1759	2L	8910001	8915000	4579	45.46667	38.60526	54.53	40	6.428347e-06	64.283471	0.733541169998166	0.3859
1760	2L	8915001	8920000	4395	35.2	37.73684	45.66	28	6.428347e-06	64.283471	0.613228208497591	0.0637
1761	2L	8920001	8925000	4220	38.11111	42.05789	47.13	35	6.428347e-06	64.283471	0.742626776999788	0.5339
1762	2L	8925001	8930000	4373	51.95556	47.48421	60.53	42	6.428347e-06	64.283471	0.693870807863869	0.148
1763	2L	8930001	8935000	4064	53.08889	52.27895	64.03	49	6.428347e-06	64.283471	0.765266281430579	0.4749
1764	2L	8935001	8940000	3796	41.15556	43.08421	53.78	41	6.428347e-06	64.283471	0.762365191521012	0.5642
1765	2L	8940001	8945000	4094	42.17778	46.80526	59.12	46	6.428347e-06	64.283471	0.77807848443843	0.6069
1766	2L	8945001	8950000	4262	44.55556	51.29474	61.54	41	6.428347e-06	64.283471	0.666233344166396	0.0841
1767	2L	8950001	8955000	4277	40.42222	46.55789	59.8	42	6.428347e-06	64.283471	0.702341137123746	0.1868
1768	2L	8955001	8960000	3897	41.75556	50.12105	66.22	48	6.428347e-06	64.283471	0.724856538810027	0.2312
1769	2L	8960001	8965000	4147	36.8	44.70526	55.38	40	6.428347e-06	64.283471	0.722282412423257	0.3188
1770	2L	8965001	8970000	3711	36.68889	37.01053	49.78	34	6.428347e-06	64.283471	0.683005222981117	0.2044
1771	2L	8970001	8975000	3858	40.04444	44.83684	53.56	35	6.428347e-06	64.283471	0.653472740851382	0.0932
1772	2L	8975001	8980000	4323	58.64444	48.97895	67.47	48	6.428347e-06	64.283471	0.711427301022677	0.1688
1773	2L	8980001	8985000	3770	42.13333	39.5	52.14	31	6.428347e-06	64.283471	0.594553126198696	0.0258
1774	2L	8985001	8990000	3701	42.97778	54.19474	65.38	48	6.428347e-06	64.283471	0.734169470786173	0.2773
1775	2L	8990001	8995000	4677	44.55556	29.48947	47.4	25	6.428347e-06	64.283471	0.527426160337553	0.0071
1776	2L	8995001	9000000	4163	46.02222	39.73684	50.71	30	6.428347e-06	64.283471	0.591599290080852	0.0267
1777	2L	9000001	9005000	4014	45.71111	47.50526	56.81	37	6.428347e-06	64.283471	0.651293786305228	0.0738
1778	2L	9005001	9010000	3827	46.66667	44.72632	53.73	32	6.428347e-06	64.283471	0.595570444816676	0.0197
1779	2L	9010001	9015000	3540	36.37778	34.96316	47.81	20	6.428347e-06	64.283471	0.418322526668061	3e-04
1780	2L	9015001	9020000	3252	31.24444	32.75789	40.67	22	6.428347e-06	64.283471	0.540939267273174	0.0224
1781	2L	9020001	9025000	3726	40.28889	42.28421	56.59	40	6.428347e-06	64.283471	0.706838664074925	0.2321
1782	2L	9025001	9030000	3822	48.91111	42.65263	52.27	21	6.428347e-06	64.283471	0.401760091830878	1e-04
1783	2L	9030001	9035000	3790	50.13333	37.53158	48.69	30	6.428347e-06	64.283471	0.616142945163278	0.0582
1784	2L	9035001	9040000	3364	40.73333	36.76842	42.89	5	6.428347e-06	64.283471	0.116577290743763	0
1785	2L	9040001	9045000	4370	63.31111	54.67368	66.71	1	6.428347e-06	64.283471	0.0149902563333833	0
1786	2L	9045001	9050000	3612	46.33333	34.74737	44.09	12	6.428347e-06	64.283471	0.272170560217736	0
1787	2L	9050001	9055000	4614	55.91111	52.11053	57.93	34	6.428347e-06	64.283471	0.586915242534093	0.0125
1788	2L	9055001	9060000	3555	52.42222	47.21053	54.7	37	6.428347e-06	64.283471	0.676416819012797	0.1328
1789	2L	9060001	9065000	3717	47.95556	49.72632	54.16	39	6.428347e-06	64.283471	0.720088626292467	0.3157
1790	2L	9065001	9070000	3736	44.71111	39.9	45.81	28	6.428347e-06	64.283471	0.61122025758568	0.062
1791	2L	9070001	9075000	3726	43.62222	43.25789	50.51	30	6.428347e-06	64.283471	0.593941793704217	0.0269
1792	2L	9075001	9080000	4383	37.73333	37.65263	46.06	31	6.428347e-06	64.283471	0.673035171515415	0.208
1793	2L	9080001	9085000	4130	32.4	32.62632	39.18	26	6.428347e-06	64.283471	0.663603879530373	0.2624
1794	2L	9085001	9090000	4056	30.04444	25.86842	33.54	14	6.428347e-06	64.283471	0.417412045319022	0.0043
1795	2L	9090001	9095000	3971	38.02222	31.26316	43.82	31	6.428347e-06	64.283471	0.707439525330899	0.371
1796	2L	9095001	9100000	3411	30.2	41.76842	51.93	35	6.428347e-06	64.283471	0.673984209512806	0.1518
1797	2L	9100001	9105000	3890	21.13333	31.56316	34.68	22	6.428347e-06	64.283471	0.63437139561707	0.2234
1798	2L	9105001	9110000	3744	28.06667	43.72632	57.71	45	6.428347e-06	64.283471	0.779760873332178	0.6369
1799	2L	9110001	9115000	3612	35.26667	43.04211	60.94	44	6.428347e-06	64.283471	0.72202166064982	0.257
1800	2L	9115001	9120000	3117	30.24444	40.73684	46.17	32	6.428347e-06	64.283471	0.693090751570284	0.2828
1801	2L	9120001	9125000	3764	34.62222	38.38421	47.69	35	6.428347e-06	64.283471	0.733906479345775	0.4748
1802	2L	9125001	9130000	4668	49.11111	53.36842	65.93	47	6.428347e-06	64.283471	0.712877294099803	0.1756
1803	2L	9130001	9135000	4001	35.24444	41.18421	46.35	33	6.428347e-06	64.283471	0.711974110032362	0.3781
1804	2L	9135001	9140000	3928	34.97778	43.56842	53.07	42	6.428347e-06	64.283471	0.791407574901074	0.7609
1805	2L	9140001	9145000	3622	39.86667	41.12105	53.64	40	6.428347e-06	64.283471	0.745712155108128	0.4682
1806	2L	9145001	9150000	4619	55.31111	60.43684	73.5	57	6.428347e-06	64.283471	0.775510204081633	0.4585
1807	2L	9150001	9155000	4167	38.48889	51.3	57.9	42	6.428347e-06	64.283471	0.725388601036269	0.3032
1808	2L	9155001	9160000	4159	35.08889	40.71053	56.38	37	6.428347e-06	64.283471	0.656261085491309	0.0857
1809	2L	9160001	9165000	4548	46.57778	59.26316	63.06	44	6.428347e-06	64.283471	0.697748176339994	0.1478
1810	2L	9165001	9170000	4087	39.48889	38.27368	52.65	40	6.428347e-06	64.283471	0.759734093067426	0.5697
1811	2L	9170001	9175000	4319	36.35556	44.95789	55.26	39	6.428347e-06	64.283471	0.705754614549403	0.2388
1812	2L	9175001	9180000	3998	35.4	45.47368	54.11	39	6.428347e-06	64.283471	0.720754019589725	0.3189
1813	2L	9180001	9185000	4324	32.26667	44.87895	49.53	32	6.428347e-06	64.283471	0.646073087017969	0.1005
1814	2L	9185001	9190000	4541	59.97778	43.62632	72.76	50	6.428347e-06	64.283471	0.68719076415613	0.0711
1815	2L	9190001	9195000	4407	40.4	50.56842	64.24	49	6.428347e-06	64.283471	0.762764632627646	0.4559
1816	2L	9195001	9200000	4192	38.93333	45.05789	50.45	31	6.428347e-06	64.283471	0.614469772051536	0.0463
1817	2L	9200001	9205000	4573	40.11111	54.77368	67.29	51	6.428347e-06	64.283471	0.757913508693714	0.3952
1818	2L	9205001	9210000	4339	33.57778	42.38421	46.67	31	6.428347e-06	64.283471	0.664238268695093	0.1621
1819	2L	9210001	9215000	4404	31.75556	58.5	56.55	41	6.428347e-06	64.283471	0.725022104332449	0.3138
1820	2L	9215001	9220000	4227	39.04444	43.39474	53.65	40	6.428347e-06	64.283471	0.745573159366263	0.4621
1821	2L	9220001	9225000	4211	49.62222	51.44211	60.64	40	6.428347e-06	64.283471	0.659630606860158	0.0726
1822	2L	9225001	9230000	3316	29.35556	37.38947	46.71	33	6.428347e-06	64.283471	0.706486833654464	0.335
1823	2L	9230001	9235000	3859	36.04444	48.61579	58.58	44	6.428347e-06	64.283471	0.751109593717992	0.4406
1824	2L	9235001	9240000	3215	29.66667	30.16316	46.61	25	6.428347e-06	64.283471	0.536365586783952	0.0094
1825	2L	9240001	9245000	4325	44.95556	44.41053	60.12	30	6.428347e-06	64.283471	0.499001996007984	0.0012
1826	2L	9245001	9250000	3897	37.68889	39.25789	50.17	28	6.428347e-06	64.283471	0.558102451664341	0.0129
1827	2L	9250001	9255000	4382	46.55556	48.44211	55.87	38	6.428347e-06	64.283471	0.680150349024521	0.1414
1828	2L	9255001	9260000	4903	53.37778	67.69474	76.19	58	6.428347e-06	64.283471	0.761254757842237	0.3443
1829	2L	9260001	9265000	4847	29.8	53.71053	56.75	42	6.428347e-06	64.283471	0.740088105726872	0.3924
1830	2L	9265001	9270000	4814	38.62222	51.61579	63.24	44	6.428347e-06	64.283471	0.695762175838077	0.1352
1831	2L	9270001	9275000	3875	35.15556	46.41053	53.29	33	6.428347e-06	64.283471	0.619253143178833	0.0412
1832	2L	9275001	9280000	3717	41.46667	43.92105	58.43	41	6.428347e-06	64.283471	0.701694335101831	0.1988
1833	2L	9280001	9285000	4186	29.26667	33.47368	46.36	32	6.428347e-06	64.283471	0.690250215703192	0.2693
1834	2L	9285001	9290000	3812	42.71111	45.93158	61.17	46	6.428347e-06	64.283471	0.752002615661272	0.426
1835	2L	9290001	9295000	4058	38.51111	36.17368	50.68	32	6.428347e-06	64.283471	0.631412786108919	0.0688
1836	2L	9295001	9300000	4050	32.77778	35.61053	42.53	30	6.428347e-06	64.283471	0.705384434516812	0.3995
1837	2L	9300001	9305000	3878	31.48889	35.32105	43.76	29	6.428347e-06	64.283471	0.662705667276051	0.1857
1838	2L	9305001	9310000	4479	33.82222	30.27368	42.84	25	6.428347e-06	64.283471	0.583566760037348	0.0421
1839	2L	9310001	9315000	4273	42.48889	55.11053	57.73	42	6.428347e-06	64.283471	0.727524683873203	0.3207
1840	2L	9315001	9320000	4106	45.2	57.67368	64.24	46	6.428347e-06	64.283471	0.716064757160648	0.2081
1841	2L	9320001	9325000	4617	35.2	53.48421	65.65	46	6.428347e-06	64.283471	0.700685453160701	0.1391
1842	2L	9325001	9330000	4669	25.04444	23.52632	32.36	17	6.428347e-06	64.283471	0.525339925834363	0.0456
1843	2L	9330001	9335000	4527	32.26667	38.45789	41.93	28	6.428347e-06	64.283471	0.667779632721202	0.2303
1844	2L	9335001	9340000	4678	25.8	30.35263	35.3	25	6.428347e-06	64.283471	0.708215297450425	0.5362
1845	2L	9340001	9345000	4455	30.04444	44.57368	47.4	29	6.428347e-06	64.283471	0.611814345991561	0.059
1846	2L	9345001	9350000	4173	41.42222	41.46842	50.68	33	6.428347e-06	64.283471	0.651144435674822	0.0997
1847	2L	9350001	9355000	4512	30.48889	37.52105	42.15	24	6.428347e-06	64.283471	0.569395017793594	0.0344
1848	2L	9355001	9360000	3963	36.71111	40.83684	50.1	33	6.428347e-06	64.283471	0.658682634730539	0.1223
1849	2L	9360001	9365000	4313	44.2	52.65263	65.4	40	6.428347e-06	64.283471	0.611620795107034	0.0144
1850	2L	9365001	9370000	3678	30.57778	38.28421	48.13	27	6.428347e-06	64.283471	0.560980677332225	0.014
1851	2L	9370001	9375000	4545	32	43.39474	53.35	38	6.428347e-06	64.283471	0.712277413308341	0.2861
1852	2L	9375001	9380000	4392	38.11111	66.53684	73.48	59	6.428347e-06	64.283471	0.802939575394665	0.6518
1853	2L	9380001	9385000	4392	55.08889	72.13684	81.07	66	6.428347e-06	64.283471	0.814111261872456	0.6882
1854	2L	9385001	9390000	3615	51.04444	68.02105	75.69	56	6.428347e-06	64.283471	0.739859955079931	0.2303
1855	2L	9390001	9395000	4376	29.71111	44.44737	45.32	31	6.428347e-06	64.283471	0.684024713150927	0.247
1856	2L	9395001	9400000	4242	30.46667	35.59474	48.64	37	6.428347e-06	64.283471	0.760690789473684	0.6179
1857	2L	9400001	9405000	3453	22.68889	33.07895	42.86	26	6.428347e-06	64.283471	0.606626224918339	0.0722
1858	2L	9405001	9410000	4548	23.4	30.21053	35.05	21	6.428347e-06	64.283471	0.599144079885877	0.1184
1859	2L	9410001	9415000	4704	30.35556	27.55263	38.63	25	6.428347e-06	64.283471	0.647165415480197	0.2013
1860	2L	9415001	9420000	4763	22.22222	25.62105	31.6	18	6.428347e-06	64.283471	0.569620253164557	0.1041
1861	2L	9420001	9425000	4392	36.53333	33.41579	51.89	37	6.428347e-06	64.283471	0.713046829832338	0.3125
1862	2L	9425001	9430000	4479	29.68889	27.68421	33.52	19	6.428347e-06	64.283471	0.566825775656325	0.0806
1863	2L	9430001	9435000	4367	31.08889	35.40526	48	31	6.428347e-06	64.283471	0.645833333333333	0.1112
1864	2L	9435001	9440000	4140	41.04444	30.77895	46.65	28	6.428347e-06	64.283471	0.60021436227224	0.0486
1865	2L	9440001	9445000	3709	34.13333	34.72105	47.02	34	6.428347e-06	64.283471	0.723096554657592	0.4221
1866	2L	9445001	9450000	3900	31.66667	39.01579	46.17	31	6.428347e-06	64.283471	0.671431665583712	0.2001
1867	2L	9450001	9455000	3894	29.17778	34.17368	41.56	22	6.428347e-06	64.283471	0.529355149181906	0.015
1868	2L	9455001	9460000	4051	39.26667	34.15263	51.56	39	6.428347e-06	64.283471	0.756400310318076	0.562
1869	2L	9460001	9465000	3211	33.86667	29.24211	44.42	30	6.428347e-06	64.283471	0.675371454299865	0.2268
1870	2L	9465001	9470000	4069	37.26667	33.60526	64.64	50	6.428347e-06	64.283471	0.773514851485149	0.5255
1871	2L	9470001	9475000	3673	24.82222	30.07368	40.16	30	6.428347e-06	64.283471	0.747011952191235	0.6641
1872	2L	9475001	9480000	3483	23.84444	26.83158	34.79	23	6.428347e-06	64.283471	0.661109514228227	0.3116
1873	2L	9480001	9485000	3608	25.33333	26.24737	35.49	23	6.428347e-06	64.283471	0.64806987883911	0.2532
1874	2L	9485001	9490000	4185	36.51111	32.1	48.05	28	6.428347e-06	64.283471	0.582726326742976	0.0308
1875	2L	9490001	9495000	4150	34.95556	35.06842	50.59	30	6.428347e-06	64.283471	0.593002569677802	0.0265
1876	2L	9495001	9500000	4065	28.84444	40.58947	42.3	26	6.428347e-06	64.283471	0.614657210401891	0.0906
1877	2L	9500001	9505000	4062	41.57778	52.7	64.79	47	6.428347e-06	64.283471	0.72542058959716	0.2356
1878	2L	9510001	9515000	3674	28.35556	31.47895	37.74	25	6.428347e-06	64.283471	0.662427133015368	0.2825
1879	2L	9515001	9520000	4727	36.46667	39.91053	58.83	42	6.428347e-06	64.283471	0.71392146863845	0.2395
1880	2L	9520001	9525000	4382	40.02222	51.98947	67.01	51	6.428347e-06	64.283471	0.761080435755857	0.4089
1881	2L	9525001	9530000	3861	41.08889	66.54211	74	56	6.428347e-06	64.283471	0.756756756756757	0.3339
1882	2L	9530001	9535000	4339	50.71111	70.66842	77.68	56	6.428347e-06	64.283471	0.720906282183316	0.1409
1883	2L	9535001	9540000	3856	30.4	46.21579	48.07	37	6.428347e-06	64.283471	0.769710838360724	0.6801
1884	2L	9540001	9545000	3991	20.04444	26.92105	32.04	18	6.428347e-06	64.283471	0.561797752808989	0.0852
1885	2L	9545001	9550000	4657	58.53333	61.05789	77.72	58	6.428347e-06	64.283471	0.746268656716418	0.2525
1886	2L	9550001	9555000	3645	37.42222	45.12632	50.81	35	6.428347e-06	64.283471	0.688840779374139	0.2217
1887	2L	9555001	9560000	3504	34.53333	44.70526	52.97	39	6.428347e-06	64.283471	0.736265810836322	0.4221
1888	2L	9560001	9565000	4508	34.11111	59.95789	62.58	46	6.428347e-06	64.283471	0.735059124320869	0.3121
1889	2L	9565001	9570000	4718	36.4	45.13158	56.11	41	6.428347e-06	64.283471	0.730707538763144	0.3559
1890	2L	9570001	9575000	4535	34.44444	35.14737	59.01	44	6.428347e-06	64.283471	0.745636332824945	0.4093
1891	2L	9575001	9580000	3616	40.93333	42.02632	47.47	27	6.428347e-06	64.283471	0.568780282283547	0.019
1892	2L	9580001	9585000	3246	30.55556	40.48421	43.09	25	6.428347e-06	64.283471	0.580181016477141	0.0408
1893	2L	9585001	9590000	3211	36.77778	37.22632	47.69	35	6.428347e-06	64.283471	0.733906479345775	0.4737
1894	2L	9590001	9595000	4198	38.84444	47.90526	51.14	35	6.428347e-06	64.283471	0.684395776300352	0.1998
1895	2L	9595001	9600000	4150	69.77778	81.47368	96.99	75	6.428347e-06	64.283471	0.773275595422208	0.2879
1896	2L	9600001	9605000	3641	41.42222	59.38947	64.75	41	6.428347e-06	64.283471	0.633204633204633	0.029
1897	2L	9605001	9610000	4387	44.97778	45.26316	59.8	37	6.428347e-06	64.283471	0.618729096989967	0.0284
1898	2L	9610001	9615000	4078	46.42222	56.46842	67.27	43	6.428347e-06	64.283471	0.639215103314999	0.0289
1899	2L	9615001	9620000	3238	31.2	41.11579	52.86	35	6.428347e-06	64.283471	0.662126371547484	0.1158
1900	2L	9620001	9625000	3991	32.51111	34.41053	45.67	25	6.428347e-06	64.283471	0.547405298883293	0.0133
1901	2L	9625001	9630000	3560	39.37778	55.05789	60.95	40	6.428347e-06	64.283471	0.656275635767022	0.0619
1902	2L	9630001	9635000	3707	33.15556	34.44211	47.87	30	6.428347e-06	64.283471	0.626697305201588	0.0738
1903	2L	9635001	9640000	4113	29.71111	35.42105	47.18	36	6.428347e-06	64.283471	0.76303518440017	0.6564
1904	2L	9640001	9645000	3767	29.33333	35.6	41.25	26	6.428347e-06	64.283471	0.63030303030303	0.1315
1905	2L	9645001	9650000	2552	32.66667	28.77368	37.95	22	6.428347e-06	64.283471	0.579710144927536	0.0635
1906	2L	9650001	9655000	3475	36	32.61579	44.98	32	6.428347e-06	64.283471	0.711427301022677	0.39
1907	2L	9655001	9660000	3182	24.64444	35.78947	37.34	22	6.428347e-06	64.283471	0.589180503481521	0.0798
1908	2L	9660001	9665000	3442	35.53333	44.06316	51	29	6.428347e-06	64.283471	0.568627450980392	0.0145
1909	2L	9665001	9670000	4521	34.75556	46.89474	52.91	39	6.428347e-06	64.283471	0.737100737100737	0.4243
1910	2L	9670001	9675000	4308	31.77778	37.15789	43.24	28	6.428347e-06	64.283471	0.647548566142461	0.1566
1911	2L	9675001	9680000	3895	36.97778	32.94211	43.65	29	6.428347e-06	64.283471	0.664375715922108	0.204
1912	2L	9680001	9685000	4316	45.24444	34.73158	54.49	38	6.428347e-06	64.283471	0.697375665259681	0.2116
1913	2L	9685001	9690000	3964	41.71111	40.1	58.19	45	6.428347e-06	64.283471	0.773328750644441	0.5921
1914	2L	9690001	9695000	4146	41.44444	51.31579	60.49	38	6.428347e-06	64.283471	0.628203008761779	0.0313
1915	2L	9695001	9700000	4241	42	30.41579	46.63	29	6.428347e-06	64.283471	0.621917220673386	0.0686
1916	2L	9700001	9705000	4102	33.48889	42.72632	56.35	38	6.428347e-06	64.283471	0.67435669920142	0.1201
1917	2L	9705001	9710000	3892	37.44444	29.19474	54.02	37	6.428347e-06	64.283471	0.684931506849315	0.167
1918	2L	9710001	9715000	3969	39.75556	34.68421	52	35	6.428347e-06	64.283471	0.673076923076923	0.1455
1919	2L	9715001	9720000	3501	32.31111	29.86316	43.61	21	6.428347e-06	64.283471	0.481540930979133	0.0037
1920	2L	9720001	9725000	3719	30.71111	48.88947	58.53	45	6.428347e-06	64.283471	0.768836494105587	0.5648
1921	2L	9725001	9730000	3635	37.71111	35.75263	50.63	31	6.428347e-06	64.283471	0.612285206399368	0.0448
1922	2L	9730001	9735000	3513	29.4	28.31053	43.52	28	6.428347e-06	64.283471	0.643382352941176	0.1459
1923	2L	9735001	9740000	3762	34.86667	35.61053	46.75	33	6.428347e-06	64.283471	0.705882352941177	0.3356
1924	2L	9740001	9745000	3457	28.82222	31.77368	42.4	29	6.428347e-06	64.283471	0.683962264150943	0.2989
1925	2L	9745001	9750000	3985	39.62222	49.15789	57.73	38	6.428347e-06	64.283471	0.658236618742422	0.0766
1926	2L	9750001	9755000	3514	28.44444	30.68421	42.96	28	6.428347e-06	64.283471	0.651769087523277	0.1622
1927	2L	9755001	9760000	2928	30.6	24.4	37.71	25	6.428347e-06	64.283471	0.662954123574649	0.2762
1928	2L	9760001	9765000	3637	36.53333	31.4	45.35	29	6.428347e-06	64.283471	0.639470782800441	0.1143
1929	2L	9765001	9770000	3912	33.51111	39.46316	50.09	33	6.428347e-06	64.283471	0.658814134557796	0.1258
1930	2L	9770001	9775000	4031	36.33333	45.15263	57.19	41	6.428347e-06	64.283471	0.716908550445882	0.2767
1931	2L	9775001	9780000	3992	56.57778	65.27368	81.66	56	6.428347e-06	64.283471	0.685770266960568	0.0511
1932	2L	9780001	9785000	3654	42.15556	57.83158	63.65	46	6.428347e-06	64.283471	0.722702278083268	0.2384
1933	2L	9785001	9790000	3607	27.64444	38.74211	45.41	27	6.428347e-06	64.283471	0.594582691037217	0.0441
1934	2L	9790001	9795000	4171	43.37778	54.54211	63.15	43	6.428347e-06	64.283471	0.680918448139351	0.0977
1935	2L	9795001	9800000	4277	35.24444	40.81579	55.43	39	6.428347e-06	64.283471	0.703590113656865	0.2266
1936	2L	9800001	9805000	4536	47.17778	49.07895	61.1	41	6.428347e-06	64.283471	0.671031096563011	0.0896
1937	2L	9805001	9810000	3874	32.42222	45.13684	64.43	45	6.428347e-06	64.283471	0.698432407263697	0.1403
1938	2L	9810001	9815000	4017	27.24444	43.35263	50.07	35	6.428347e-06	64.283471	0.699021370081885	0.2627
1939	2L	9815001	9820000	3479	19.88889	32.81579	38.42	28	6.428347e-06	64.283471	0.728787090057262	0.593
1940	2L	9820001	9825000	4330	35.42222	54.73684	63.76	42	6.428347e-06	64.283471	0.658720200752823	0.0548
1941	2L	9825001	9830000	3754	26.68889	35.34737	46.33	30	6.428347e-06	64.283471	0.647528599179797	0.1305
1942	2L	9830001	9835000	4450	29.33333	49.27895	57.86	41	6.428347e-06	64.283471	0.708606982371241	0.2297
1943	2L	9835001	9840000	4448	40.86667	48.25789	53.89	36	6.428347e-06	64.283471	0.668027463351271	0.1173
1944	2L	9840001	9845000	4146	37.88889	46.11579	51.89	28	6.428347e-06	64.283471	0.539603006359607	0.0056
1945	2L	9845001	9850000	4222	36.28889	37.29474	45.82	28	6.428347e-06	64.283471	0.611086861632475	0.0652
1946	2L	9850001	9855000	4103	57.15556	73.92105	78.62	51	6.428347e-06	64.283471	0.648689900788603	0.0181
1947	2L	9855001	9860000	4393	37.71111	55.13158	58.33	39	6.428347e-06	64.283471	0.668609634836276	0.0967
1948	2L	9860001	9865000	4311	33.73333	49.61579	51.15	34	6.428347e-06	64.283471	0.664711632453568	0.1366
1949	2L	9865001	9870000	3485	33.71111	39.99474	52.87	33	6.428347e-06	64.283471	0.624172498581426	0.0493
1950	2L	9870001	9875000	4908	46.33333	56.41053	64.47	46	6.428347e-06	64.283471	0.713510159764231	0.1906
1951	2L	9875001	9880000	3955	27.82222	44.04211	51.29	31	6.428347e-06	64.283471	0.604406317020862	0.035
1952	2L	9880001	9885000	4013	33.91111	50.47368	56.87	35	6.428347e-06	64.283471	0.615438719887463	0.0302
1953	2L	9885001	9890000	3773	26.33333	42.9	52.95	39	6.428347e-06	64.283471	0.736543909348442	0.4175
1954	2L	9890001	9895000	3937	24.68889	25.53158	35.75	23	6.428347e-06	64.283471	0.643356643356643	0.2317
1955	2L	9895001	9900000	4396	29.48889	32.91579	44.68	29	6.428347e-06	64.283471	0.649059982094897	0.146
1956	2L	9900001	9905000	4374	47.75556	59.2	68.99	49	6.428347e-06	64.283471	0.710247862008987	0.1577
1957	2L	9905001	9910000	3826	39.02222	48.36316	53.36	33	6.428347e-06	64.283471	0.618440779610195	0.0419
1958	2L	9910001	9915000	4783	49.73333	60.98947	65.6	39	6.428347e-06	64.283471	0.594512195121951	0.0087
1959	2L	9915001	9920000	4245	44.6	66.36842	71.86	49	6.428347e-06	64.283471	0.6818814361258	0.0711
1960	2L	9920001	9925000	4104	24.75556	26.50526	33.22	21	6.428347e-06	64.283471	0.632149307645996	0.2324
1961	2L	9925001	9930000	3993	43.84444	50.02105	60.5	42	6.428347e-06	64.283471	0.694214876033058	0.1543
1962	2L	9930001	9935000	4100	46.02222	60.37895	70.33	45	6.428347e-06	64.283471	0.639840750746481	0.0248
1963	2L	9935001	9940000	2708	35.33333	35.43684	42.8	30	6.428347e-06	64.283471	0.700934579439252	0.3625
1964	2L	9940001	9945000	3829	40.13333	46.91053	55.93	39	6.428347e-06	64.283471	0.697300196674414	0.2003
1965	2L	9945001	9950000	4473	40.82222	52.35789	59.58	40	6.428347e-06	64.283471	0.671366230278617	0.0965
1966	2L	9950001	9955000	4004	36.08889	47.7	57.66	37	6.428347e-06	64.283471	0.641692681234825	0.052
1967	2L	9955001	9960000	4627	40.06667	66.45263	72.12	51	6.428347e-06	64.283471	0.707154742096506	0.1288
1968	2L	9960001	9965000	4357	48	58.72632	66.76	52	6.428347e-06	64.283471	0.778909526662672	0.5477
1969	2L	9965001	9970000	3637	45.24444	54.49474	62.49	38	6.428347e-06	64.283471	0.608097295567291	0.0167
1970	2L	9970001	9975000	4179	53.82222	60.74211	71.42	49	6.428347e-06	64.283471	0.686082329879586	0.0756
1971	2L	9975001	9980000	4276	22.51111	28.48947	29.56	13	6.428347e-06	64.283471	0.43978349120433	0.012
1972	2L	9980001	9985000	3714	39.06667	40.71579	51.16	37	6.428347e-06	64.283471	0.723221266614543	0.3687
1973	2L	9985001	9990000	4525	32.8	45.34737	51.94	34	6.428347e-06	64.283471	0.6546014632268	0.1066
1974	2L	9990001	9995000	3978	50.77778	78.17895	81.81	53	6.428347e-06	64.283471	0.647842562033981	0.0156
1975	2L	9995001	10000000	4492	44.42222	53.3	62.03	42	6.428347e-06	64.283471	0.677091729808157	0.0935
1976	2L	10000001	10005000	4245	51.88889	70.07368	74.99	56	6.428347e-06	64.283471	0.746766235498066	0.2748
1977	2L	10005001	10010000	4018	53.33333	69.41053	78.52	50	6.428347e-06	64.283471	0.636780438104941	0.013
1978	2L	10010001	10015000	3353	27.33333	29.46842	39.17	29	6.428347e-06	64.283471	0.740362522338524	0.6386
1979	2L	10015001	10020000	4678	36.95556	54.22105	58.05	38	6.428347e-06	64.283471	0.654608096468562	0.0698
1980	2L	10020001	10025000	4320	44.77778	48.66842	60.2	39	6.428347e-06	64.283471	0.647840531561462	0.0538
1981	2L	10025001	10030000	4048	46.4	56.24737	71.5	50	6.428347e-06	64.283471	0.699300699300699	0.1095
1982	2L	10030001	10035000	4078	63.68889	74.04737	80.37	54	6.428347e-06	64.283471	0.671892497200448	0.0349
1983	2L	10035001	10040000	3988	81.64444	101.23684	111.21	84	6.428347e-06	64.283471	0.755327758295117	0.142
1984	2L	10040001	10045000	3075	36.33333	49.35263	50.29	32	6.428347e-06	64.283471	0.636309405448399	0.0753
1985	2L	10045001	10050000	4229	54.51111	66.98947	76.18	57	6.428347e-06	64.283471	0.748227881333683	0.2694
1986	2L	10050001	10055000	3709	40.37778	51.13158	59.93	42	6.428347e-06	64.283471	0.700817620557317	0.1773
1987	2L	10055001	10060000	4062	32.97778	37.31579	43.76	25	6.428347e-06	64.283471	0.571297989031079	0.0311
1988	2L	10060001	10065000	3221	31.57778	36.58421	43.89	28	6.428347e-06	64.283471	0.637958532695375	0.1263
1989	2L	10065001	10070000	3277	45.8	63.95263	87.15	65	6.428347e-06	64.283471	0.745840504876649	0.2002
1990	2L	10070001	10075000	4461	63.11111	74.11579	87.04	67	6.428347e-06	64.283471	0.769761029411765	0.3238
1991	2L	10075001	10080000	4677	35.62222	45.44737	48.95	30	6.428347e-06	64.283471	0.612870275791624	0.0435
1992	2L	10080001	10085000	3475	41.33333	48.11053	56.12	34	6.428347e-06	64.283471	0.605844618674269	0.023
1993	2L	10085001	10090000	3188	42.28889	44.50526	54.17	36	6.428347e-06	64.283471	0.664574487723832	0.1142
1994	2L	10090001	10095000	4101	59.64444	64.64737	75.07	58	6.428347e-06	64.283471	0.772612228586653	0.4299
1995	2L	10095001	10100000	4332	55.37778	65.94211	73.2	54	6.428347e-06	64.283471	0.737704918032787	0.2422
1996	2L	10100001	10105000	4098	48.22222	56.55263	64.62	40	6.428347e-06	64.283471	0.619003404518725	0.0175
1997	2L	10105001	10110000	3631	33.4	39.05263	48.38	33	6.428347e-06	64.283471	0.682100041339396	0.2079
1998	2L	10110001	10115000	3260	46.51111	48.96842	60.04	42	6.428347e-06	64.283471	0.699533644237175	0.177
1999	2L	10115001	10120000	3486	54.44444	70.58947	79.78	61	6.428347e-06	64.283471	0.764602657307596	0.3357
[truncated: 18,669 more rows]
