# Supplementary material for: Gene flow mediates the role of sex chromosome meiotic drive during complex speciation
Source: eLife. 2018 Dec 13;7:e35468. doi: 10.7554/eLife.35468 (PMC6292695; doi:10.7554/eLife.35468)
Supplement: Supplementary file 1. [file elife-35468-supp1.xlsx]

## Sheet: Table S1.rev
Table S1. Gmin scan identifies forty-eight interspecific introgressions
chrom	start	length (kb)	rec ratea	min[DXY]b	Gminc	min P-valued	max P-valued
2L	1660001	10	4.26035e-06	0.0130188	0.426381	0.0004	0.0004
2L	1810001	30	4.26035e-06	0.0131576	0.242847	<0.0001	0.0007
2L	2790001	70	4.26035e-06	0.0117188	0.222638	<0.0001	0.0004
2L	3820001	10	5.94606e-06	0.01563	0.600166	0.0007	0.0007
2L	3860001	10	5.94606e-06	0.0152874	0.411456	0.0004	0.0004
2L	8890001	20	7.07621e-06	0.0152473	0.395957	<0.0001	0.0001
2L	9010001	40	7.07621e-06	0.0135311	0.46341	<0.0001	0.0008
2L	9240001	10	7.07621e-06	0.013414	0.589355	0.0004	0.0004
2L	10830001	10	7.07621e-06	0.0134984	0.641947	0.0006	0.0006
2L	12980001	10	4.06973e-06	0.0141935	0.423206	0.0007	0.0007
2L	15150001	110	8.58744e-07	0.0134344	0.0400759	<0.0001	<0.0001
2R	3760001	30	6.55124e-06	0.0124414	0.21723	<0.0001	<0.0001
2R	6630001	10	4.27751e-06	0.011563	0.620139	0.001	0.001
2R	8750001	10	4.27751e-06	0.0106544	0.597514	0.0006	0.0006
2R	11030001	10	5.42748e-06	0.0115733	0.610148	0.0006	0.0006
2R	13530001	10	5.42748e-06	0.0112637	0.604194	0.0007	0.0007
2R	13700001	10	5.42748e-06	0.0148643	0.521826	<0.0001	<0.0001
2R	17640001	10	5.96574e-06	0.0124662	0.631787	0.001	0.001
3L	980001	10	6.87089e-06	0.0113875	0.620928	0.0009	0.0009
3L	1140001	10	6.87089e-06	0.0145379	0.607698	<0.0001	<0.0001
3L	1840001	10	2.29851e-05	0.013613	0.608728	0.0003	0.0003
3L	7660001	30	4.52778e-06	0.0114049	0.505264	<0.0001	0.0005
3L	10090001	10	4.83605e-06	0.0117438	0.583153	0.0008	0.0008
3L	10140001	10	4.83605e-06	0.011931	0.593158	0.001	0.001
3L	10690001	10	7.69598e-06	0.00973514	0.530856	0.0008	0.0008
3L	18600001	10	4.89392e-06	0.015766	0.584387	0.0002	0.0002
3L	20680001	280	1.89602e-06	0.0082777	0.125695	<0.0001	0.0003
3L	20990001	30	1.89602e-06	0.0087067	0.3108	0.0003	0.0005
3L	21060001	40	1.89602e-06	0.00784876	0.237495	<0.0001	0.0003
3L	21200001	260	1.89602e-06	0.0099936	0.386728	<0.0001	0.0009
3L	21500001	50	4.17446e-06	0.011359	0.471173	<0.0001	0.0002
3R	3350001	10	2.55874e-06	0.0143483	0.121384	<0.0001	<0.0001
3R	4560001	120	2.14332e-06	0.0111674	0.061061	<0.0001	0.0007
3R	4880001	10	2.33851e-06	0.0110648	0.280505	0.0001	0.0001
3R	4920001	150	2.33851e-06	0.0117813	0.245147	<0.0001	0.0009
3R	11550001	10	4.38094e-06	0.0111632	0.593598	0.0006	0.0006
3R	13620001	10	2.21248e-06	0.0125083	0.631673	<0.0001	<0.0001
3R	13850001	240	2.21248e-06	0.0121959	0.529599	<0.0001	0.0008
3R	21470001	10	5.32434e-06	0.0101268	0.0351165	<0.0001	<0.0001
3R	21530001	140	5.32434e-06	0.0099472	0.0476569	<0.0001	<0.0001
3R	22890001	10	5.32434e-06	0.00996343	0.458821	0.0008	0.0008
3R	23250001	20	5.32434e-06	0.0107468	0.426365	0.0005	0.0006
3R	23350001	70	5.32434e-06	0.00990338	0.182758	<0.0001	0.0004
3R	23730001	10	1.01279e-05	0.0115709	0.402643	<0.0001	<0.0001
3R	23970001	50	1.01279e-05	0.0109277	0.280033	<0.0001	0.0001
3R	24100001	20	1.01279e-05	0.0107504	0.151851	<0.0001	<0.0001
3R	25730001	10	5.44367e-06	0.0106581	0.464537	0.001	0.001
X	8560001	130	6.75235e-06	0.00798972	0.27629	<0.0001	0.0007
a rec rate = inferred local rate of crossing over, based on True et al. (1996).
b average min[DXY] = minimum DXY value observed between 10 D. mauritiana and 20 D. simulans samples.
c average Gmin = min[DXY] / mean[DXY], a summary statistic sensitive to gene flow.
d minimum and maximum P-values among significant Gmin windows in each putative introgression region; the
probability of simulated Gmin < observed Gmin in 10,000 coalescent simulations (see Methods).
