# Supplementary material for: Gene flow mediates the role of sex chromosome meiotic drive during complex speciation
Source: eLife. 2018 Dec 13;7:e35468. doi: 10.7554/eLife.35468 (PMC6292695; doi:10.7554/eLife.35468)
Supplement: Supplementary file 2. [file elife-35468-supp2.xlsx]

## Sheet: Table S2
Table S2. Genotype of samples at the Dox and MDox genes.
Sample	Species	MDox	Dox
mau w12	D. mauritiana	+	-
R23	D. mauritiana	+	-
R31	D. mauritiana	+	-
R32	D. mauritiana	+	-
R39	D. mauritiana	+	-
R41	D. mauritiana	+	-
R44	D. mauritiana	+	+
R56	D. mauritiana	+	-
R61	D. mauritiana	+	+
R8	D. mauritiana	+	-
w501	D. simulans	+	+
MD06	D. simulans	+	-
MD105	D. simulans	-	+
MD15	D. simulans	-	-
MD199	D. simulans	-	-
MD221	D. simulans	-	-
MD233	D. simulans	-	-
MD251	D. simulans	-	-
MD63	D. simulans	-	+
MD73	D. simulans	-	+
NS05	D. simulans	-	-
NS113	D. simulans	+	-
NS137	D. simulans	-	+
NS33	D. simulans	+	+
NS39	D. simulans	-	-
NS40	D. simulans	+	-
NS50	D. simulans	-	-
NS67	D. simulans	+	-
NS78	D. simulans	-	-
NS79	D. simulans	-	-
