# Supplementary material for: Gene flow mediates the role of sex chromosome meiotic drive during complex speciation
Source: eLife. 2018 Dec 13;7:e35468. doi: 10.7554/eLife.35468 (PMC6292695; doi:10.7554/eLife.35468)
Supplement: Supplementary file 3. [file elife-35468-supp3.xlsx]

## Sheet: Table S3
Table S3. Primers used in RT-PCR to assay expression of MDox, Dox, and a control gene (RpS28b).
Primer Name	Sequence
Dox_F_1	CGAAATGAGACGCTTCTGTG
Dox_R_1	AACCGATACCGTCGTAGTTGAC
MDox_F_1	CCCATTTTGTCCAAGGTCAC
MDox_R_2	AGTTCCGGTCAAAGTGGTTG
RpS28b_F_1	TGGACAAACCAGTTGTGTGG
RpS28b_R_1	AGGAACTCGACCTTCACCTG
